# Supplementary material for: Seasonal Variation in Parental Care Drives Sex-Specific Foraging by a Monomorphic Seabird
Source: PLoS One. 2015 Nov 17;10(11):e0141190. doi: 10.1371/journal.pone.0141190 (PMC4648532; doi:10.1371/journal.pone.0141190)
Supplement: S1 Dataset — (XLSX) [file pone.0141190.s002.xlsx]

## Sheet: S1_File.txt
S1 Dataset.xlsx. Filtered daily positions derived from geolocation light logs according to individual.
ID	SITE	DATE	LONGITUDE	LATITUDE
1	F	2009-08-05	-53.9038	47.4878
1	F	2009-08-07	-52.8189	49.2889
1	F	2009-08-09	-50.406	48.0618
1	F	2009-08-13	-51.2142	46.3398
1	F	2009-08-14	-51.3768	47.4127
1	F	2009-08-16	-51.7335	46.1448
1	F	2009-08-17	-51.5388	46.8331
1	F	2009-08-18	-51.5889	48.2933
1	F	2009-08-19	-51.2787	46.6802
1	F	2009-08-20	-50.8291	48.1382
1	F	2009-08-21	-49.8993	48.0542
1	F	2009-08-22	-48.7144	47.186
1	F	2009-08-23	-50.1572	48.2558
1	F	2009-08-24	-50.3571	46.601
1	F	2009-08-26	-48.6133	48.7168
1	F	2009-08-27	-48.8186	47.8205
1	F	2009-08-28	-48.0325	45.3369
1	F	2009-08-29	-47.2195	47.5577
1	F	2009-08-30	-47.8068	46.2187
1	F	2009-08-31	-47.0115	45.2663
1	F	2009-09-01	-48.7219	45.0878
1	F	2009-09-02	-48.5482	45.6949
1	F	2009-09-04	-47.0828	46.4956
1	F	2009-09-05	-46.9134	46.2637
1	F	2009-09-06	-48.6343	43.9489
1	F	2009-09-07	-47.2209	44.4815
1	F	2009-09-08	-48.6945	41.2308
1	F	2009-10-09	-49.1894	58.7264
1	F	2009-11-01	-48.0401	48.1818
1	F	2009-11-04	-47.9051	46.8117
1	F	2009-11-06	-49.6312	49.2165
1	F	2009-11-07	-48.7452	47.8086
1	F	2009-11-10	-48.9297	46.8721
1	F	2009-11-11	-49.0208	46.7916
1	F	2009-11-14	-49.0347	46.2445
1	F	2009-11-16	-47.5659	46.7801
1	F	2009-11-17	-48.0171	46.7221
1	F	2009-11-18	-49.9584	46.667
1	F	2009-11-20	-48.3404	46.9068
1	F	2009-11-22	-50.8355	45.1454
1	F	2009-11-23	-49.3882	44.094
1	F	2009-11-25	-50.1081	46.0226
1	F	2009-11-26	-50.6482	46.9936
1	F	2009-11-27	-50.9418	45.2869
1	F	2009-11-28	-51.612	46.2538
1	F	2009-11-29	-51.3942	45.5576
1	F	2009-12-01	-50.8358	46.8443
1	F	2009-12-02	-49.989	45.1433
1	F	2009-12-03	-51.1405	45.1194
1	F	2009-12-05	-51.803	45.7441
1	F	2009-12-10	-51.0115	44.9934
1	F	2009-12-11	-50.3933	44.6463
1	F	2009-12-15	-51.0493	46.2891
1	F	2009-12-16	-51.8006	47.9505
1	F	2009-12-17	-52.6825	47.6121
1	F	2009-12-18	-51.3043	47.608
1	F	2009-12-19	-51.186	48.6141
1	F	2009-12-20	-51.6878	50.2846
1	F	2009-12-22	-51.0718	50.6165
1	F	2009-12-23	-50.4439	51.2817
1	F	2009-12-24	-51.9455	48.2834
1	F	2009-12-25	-51.5773	48.2872
1	F	2009-12-27	-51.5914	49.2964
1	F	2009-12-28	-52.4633	49.3035
1	F	2009-12-29	-52.8452	49.3117
1	F	2009-12-30	-51.3563	47.6476
1	F	2009-12-31	-51.869	49.3316
1	F	2010-01-01	-53.1211	49.6755
1	F	2010-01-02	-52.8816	47.6837
1	F	2010-01-04	-51.4162	49.0538
1	F	2010-01-05	-51.058	49.0706
1	F	2010-01-06	-53.5683	47.417
1	F	2010-01-08	-53.7413	47.1258
1	F	2010-01-09	-51.6454	49.4835
1	F	2010-01-10	-51.1664	48.844
1	F	2010-01-11	-52.8281	48.8696
1	F	2010-01-13	-51.2714	48.9259
1	F	2010-01-14	-53.6843	49.9496
1	F	2010-01-15	-52.9732	47.9855
1	F	2010-01-16	-51.3852	48.3518
1	F	2010-01-17	-53.6898	50.3816
1	F	2010-01-18	-51.9788	48.7678
1	F	2010-01-19	-52.5429	50.4591
1	F	2010-01-20	-52.4674	52.1555
1	F	2010-01-21	-52.0272	51.213
1	F	2010-01-22	-51.0912	52.5722
1	F	2010-01-23	-53.5284	50.3134
1	F	2010-01-24	-54.2199	50.366
1	F	2010-01-25	-51.6732	51.4148
1	F	2010-01-27	-50.6968	51.8604
2	F	2009-08-05	-50.911	46.3553
2	F	2009-08-06	-51.3147	45.5641
2	F	2009-08-07	-51.8347	47.0283
2	F	2009-08-09	-51.1635	46.9344
2	F	2009-08-10	-52.9429	48.3887
2	F	2009-08-12	-51.1381	50.1827
2	F	2009-08-13	-51.572	48.2284
2	F	2009-08-17	-51.7789	48.3648
2	F	2009-08-18	-52.3363	48.6738
2	F	2009-08-19	-51.5164	48.5991
2	F	2009-08-20	-51.2091	48.1377
2	F	2009-08-26	-50.2358	48.3278
2	F	2009-08-27	-49.7022	45.4716
2	F	2009-08-28	-48.7906	43.7625
2	F	2009-08-29	-47.6108	43.6123
2	F	2009-08-30	-46.9483	41.8763
2	F	2009-08-31	-48.4014	43.2767
2	F	2009-09-03	-49.3867	43.8846
2	F	2009-09-04	-48.205	46.091
2	F	2009-09-05	-49.4044	47.8881
2	F	2009-09-06	-49.2451	47.6461
2	F	2009-09-07	-49.3304	46.5557
2	F	2009-10-10	-48.5046	55.2758
2	F	2009-11-01	-50.2917	47.5292
2	F	2009-11-03	-51.4178	45.2833
2	F	2009-11-04	-49.7865	46.155
2	F	2009-11-05	-51.2774	46.0387
2	F	2009-11-11	-50.6445	44.8
2	F	2009-11-12	-50.2367	44.0593
2	F	2009-11-14	-50.0323	47.5745
2	F	2009-11-15	-50.7387	44.5128
2	F	2009-11-16	-49.6876	45.7867
2	F	2009-11-17	-48.2704	44.7329
2	F	2009-11-19	-49.0322	44.9559
2	F	2009-11-21	-51.1527	46.1869
2	F	2009-11-24	-50.4399	43.7194
2	F	2009-11-25	-50.7386	45.6899
2	F	2009-11-27	-49.943	44.2866
2	F	2009-11-28	-50.6136	44.9213
2	F	2009-11-29	-50.8957	44.2231
2	F	2009-11-30	-48.8068	44.5283
2	F	2009-12-03	-49.3911	44.4515
2	F	2009-12-04	-50.4126	44.429
2	F	2009-12-05	-52.553	45.744
2	F	2009-12-06	-51.8249	45.391
2	F	2009-12-08	-49.3578	45.6908
2	F	2009-12-11	-50.643	45.3151
2	F	2009-12-12	-50.0251	44.3002
2	F	2009-12-13	-51.4063	45.2937
2	F	2009-12-14	-48.9183	44.281
2	F	2009-12-15	-49.7994	45.9456
2	F	2009-12-16	-51.3014	44.9361
2	F	2009-12-18	-49.5649	44.257
2	F	2009-12-19	-50.3163	45.9268
2	F	2009-12-21	-49.6898	45.59
2	F	2009-12-22	-49.8215	44.2519
2	F	2009-12-23	-49.5732	44.5884
2	F	2009-12-24	-51.205	45.2605
2	F	2009-12-25	-50.0765	44.2603
2	F	2009-12-26	-48.5784	45.6038
2	F	2009-12-27	-50.3403	45.9442
2	F	2009-12-28	-49.722	45.9516
2	F	2009-12-29	-47.974	46.6374
2	F	2009-12-30	-47.8548	44.6328
2	F	2009-12-31	-48.7368	45.3129
2	F	2010-01-01	-48.9998	47.6702
2	F	2010-01-02	-50.0118	48.0165
2	F	2010-01-03	-49.9017	45.3539
2	F	2010-01-04	-48.6638	46.0379
2	F	2010-01-05	-50.8068	47.7311
2	F	2010-01-07	-49.9696	47.104
2	F	2010-01-08	-50.1194	45.1158
2	F	2010-01-10	-49.6621	44.8309
2	F	2010-01-11	-48.1965	47.5317
2	F	2010-01-12	-47.6058	45.5534
2	F	2010-01-13	-49.6365	44.9171
2	F	2010-01-14	-49.5517	47.9522
2	F	2010-01-15	-51.0902	45.6499
2	F	2010-01-16	-49.8843	47.6885
2	F	2010-01-17	-50.303	45.7238
2	F	2010-01-18	-50.4753	46.4285
2	F	2010-01-19	-50.1572	46.8118
2	F	2010-01-21	-49.7726	48.557
2	F	2010-01-23	-49.6531	47.3349
2	F	2010-01-24	-49.0968	48.7099
2	F	2010-01-25	-49.2906	50.0922
2	F	2010-01-26	-48.3707	49.4938
2	F	2010-01-27	-48.937	46.9031
2	F	2010-01-29	-49.4806	47.7125
2	F	2010-01-30	-47.4411	47.459
3	F	2009-08-04	-52.2471	47.1539
3	F	2009-08-07	-51.4572	48.1531
3	F	2009-08-08	-52.7193	50.3726
3	F	2009-08-09	-50.656	48.0617
3	F	2009-08-10	-53.58	45.7447
3	F	2009-08-11	-51.3352	50.6108
3	F	2009-08-12	-51.511	49.8051
3	F	2009-08-13	-54.7119	46.7168
3	F	2009-08-15	-51.919	48.4969
3	F	2009-08-16	-51.9549	50.3318
3	F	2009-08-17	-52.9164	47.2129
3	F	2009-08-18	-52.4755	45.6053
3	F	2009-08-19	-52.2554	50.1271
3	F	2009-08-24	-49.9958	45.0462
3	F	2009-08-25	-48.3051	46.8792
3	F	2009-08-27	-48.0843	45.0828
3	F	2009-08-28	-47.0425	43.3725
3	F	2009-08-29	-46.8645	42.8284
3	F	2009-08-30	-47.0672	44.2385
3	F	2009-08-31	-46.2482	47.6515
3	F	2009-09-01	-49.1964	49.4822
3	F	2009-09-03	-46.49	47.1108
3	F	2009-09-04	-46.826	47.7076
3	F	2009-09-06	-48.2353	49.2953
3	F	2009-09-07	-48.7081	46.9687
3	F	2009-11-01	-48.4132	46.877
3	F	2009-11-02	-50.6547	50.6604
3	F	2009-11-04	-48.6444	51.3912
3	F	2009-11-06	-49.1312	49.2166
3	F	2009-11-08	-50.7227	49.3509
3	F	2009-11-10	-49.1763	48.525
3	F	2009-11-12	-49.8631	46.055
3	F	2009-11-14	-49.5341	46.5749
3	F	2009-11-15	-47.6135	47.511
3	F	2009-11-16	-49.8141	47.7802
3	F	2009-11-18	-50.5878	47.0074
3	F	2009-11-19	-49.5269	48.2786
3	F	2009-11-20	-51.7098	47.2375
3	F	2009-11-21	-50.4047	44.8578
3	F	2009-11-22	-51.201	48.141
3	F	2009-11-23	-49.2672	44.77
3	F	2009-11-28	-47.2328	45.5882
3	F	2009-11-29	-47.1411	48.2279
3	F	2009-11-30	-49.6753	45.8624
3	F	2009-12-01	-48.7065	46.169
3	F	2009-12-02	-49.4856	48.4914
3	F	2009-12-03	-49.7589	46.7962
3	F	2009-12-04	-48.1593	48.1056
3	F	2009-12-05	-50.0519	47.0871
3	F	2009-12-06	-48.7046	45.7251
3	F	2009-12-07	-46.8444	48.0498
3	F	2009-12-08	-49.1069	47.0347
3	F	2009-12-10	-49.1303	47.0062
3	F	2009-12-11	-47.392	46.994
3	F	2009-12-12	-48.6544	45.6381
3	F	2009-12-15	-48.7993	46.2892
3	F	2009-12-18	-47.5645	46.2734
3	F	2009-12-19	-48.4364	45.2582
3	F	2009-12-20	-48.4381	45.925
3	F	2009-12-21	-48.3198	45.2556
3	F	2009-12-22	-50.1915	43.9169
3	F	2009-12-24	-48.9547	43.9213
3	F	2009-12-26	-47.7088	46.9491
3	F	2009-12-28	-48.0921	46.2951
3	F	2009-12-30	-48.1046	44.2981
3	F	2009-12-31	-47.8669	45.647
3	F	2010-01-01	-48.8781	44.6565
3	F	2010-01-02	-49.1401	45.3389
3	F	2010-01-03	-49.0234	47.698
3	F	2010-01-04	-49.1648	47.3809
3	F	2010-01-05	-49.8047	45.0539
3	F	2010-01-10	-49.5445	47.1732
3	F	2010-01-13	-48.3901	47.921
3	F	2010-01-14	-48.18	46.6235
3	F	2010-01-15	-49.3432	47.9851
3	F	2010-01-16	-49.0134	47.0247
3	F	2010-01-19	-50.7838	44.4757
3	F	2010-01-20	-50.2051	44.5211
3	F	2010-01-21	-48.8994	46.5617
3	F	2010-01-23	-48.7688	44.673
3	F	2010-01-24	-48.3439	47.0588
3	F	2010-01-25	-47.9157	47.4471
3	F	2010-01-26	-47.6194	48.8263
3	F	2010-01-28	-49.022	48.9567
3	F	2010-01-30	-47.4418	47.788
3	F	2010-01-31	-48.0409	46.8723
4	G	2010-08-04	-52.3809	44.9117
4	G	2010-08-06	-52.1804	46.3229
4	G	2010-08-07	-50.4549	47.0391
4	G	2010-08-08	-52.2413	45.8576
4	G	2010-08-09	-53.5307	45.8085
4	G	2010-08-10	-53.6955	46.5199
4	G	2010-08-11	-51.2303	47.2205
4	G	2010-08-12	-51.4135	44.8942
4	G	2010-08-13	-49.3171	47.4871
4	G	2010-08-15	-52.4117	48.1225
4	G	2010-08-17	-52.5108	49.5221
4	G	2010-08-18	-52.2239	44.1026
4	G	2010-08-19	-52.2664	47.0806
4	G	2010-08-20	-50.5876	45.0787
4	G	2010-08-21	-49.3888	46.5317
4	G	2010-08-23	-49.8991	46.3433
4	G	2010-08-24	-49.2236	45.4694
4	G	2010-08-25	-50.7999	44.1866
4	G	2010-08-26	-48.4706	47.5793
4	G	2010-08-27	-49.6661	48.239
4	G	2010-08-29	-47.8218	47.199
4	G	2010-08-30	-47.6522	47.0542
4	G	2010-08-31	-48.3533	48.4793
4	G	2010-09-01	-47.6814	48.7164
4	G	2010-09-02	-47.7991	41.3423
4	G	2010-09-03	-48.1259	41.9208
4	G	2010-09-06	-48.6353	39.0797
5	G	2010-08-12	-52.4156	44.5173
5	G	2010-08-18	-51.7316	42.5713
5	G	2010-08-20	-49.9695	42.7774
5	G	2010-08-21	-53.4056	43.4576
5	G	2010-08-23	-53.9211	42.0906
5	G	2010-08-27	-50.653	50.1972
5	G	2010-08-28	-50.749	47.7239
5	G	2010-08-29	-49.8096	49.1588
5	G	2010-08-31	-48.9544	51.2574
5	G	2010-09-02	-49.2517	50.1521
5	G	2010-09-03	-48.0903	48.7621
5	G	2010-09-04	-50.1711	48.5634
5	G	2010-09-05	-49.1189	50.3893
5	G	2010-09-06	-49.2125	49.7604
5	G	2010-09-07	-50.6857	47.4459
5	G	2010-09-08	-49.9031	45.9154
5	G	2010-10-13	-50.1751	52.1445
5	G	2010-11-01	-50.7915	47.5642
5	G	2010-11-02	-49.91	48.4111
5	G	2010-11-04	-50.4149	46.84
5	G	2010-11-05	-50.0229	48.0426
5	G	2010-11-06	-49.2667	46.6137
5	G	2010-11-07	-49.1256	47.4953
5	G	2010-11-08	-49.7294	46.0832
5	G	2010-11-09	-49.4563	47.9737
5	G	2010-11-10	-50.8067	48.2164
5	G	2010-11-11	-50.533	45.4905
5	G	2010-11-12	-49.8735	45.743
5	G	2010-11-13	-50.2095	48.3174
5	G	2010-11-14	-48.5426	47.2612
5	G	2010-11-16	-49.8268	46.1327
5	G	2010-11-17	-49.0221	49.395
5	G	2010-11-18	-48.0952	48.3427
5	G	2010-11-20	-49.6016	45.9142
5	G	2010-11-21	-50.7919	46.53
5	G	2010-11-22	-50.3542	45.8211
5	G	2010-11-23	-50.7755	45.7782
5	G	2010-11-24	-49.825	47.0759
5	G	2010-11-26	-49.7987	46.3281
5	G	2010-11-27	-49.338	47.9644
5	G	2010-11-29	-50.6623	46.906
5	G	2010-11-30	-50.825	45.8692
5	G	2010-12-03	-56.2902	45.1249
5	G	2010-12-05	-56.7024	46.0824
5	G	2010-12-09	-54.7691	45.6791
5	G	2010-12-10	-51.2895	47.6758
5	G	2010-12-12	-53.8034	46.9854
5	G	2010-12-13	-54.1863	44.2924
5	G	2010-12-14	-55.8174	45.6211
5	G	2010-12-15	-54.1995	44.6098
5	G	2010-12-16	-55.5804	46.9518
5	G	2010-12-18	-54.8341	46.6083
5	G	2010-12-19	-52.8457	47.6059
5	G	2010-12-20	-55.3478	44.9222
5	G	2010-12-21	-53.4694	47.9362
5	G	2010-12-22	-54.8512	45.5904
5	G	2010-12-23	-54.7229	45.5917
5	G	2010-12-24	-55.1047	46.2721
5	G	2010-12-26	-53.8581	45.6027
5	G	2010-12-29	-52.624	47.636
5	G	2010-12-31	-54.1374	47.3226
5	G	2011-01-01	-52.65	48.6756
5	G	2011-01-02	-55.041	47.3474
5	G	2011-01-03	-52.803	47.6948
5	G	2011-01-04	-53.9442	47.0442
5	G	2011-01-06	-53.4785	48.0781
5	G	2011-01-07	-53.2399	47.765
5	G	2011-01-08	-54.3936	49.7878
5	G	2011-01-10	-53.6949	47.8326
5	G	2011-01-11	-52.0973	48.5317
5	G	2011-01-12	-54.2501	49.5532
5	G	2011-01-13	-52.4097	47.9144
5	G	2011-01-15	-54.4966	50.6443
5	G	2011-01-16	-52.2863	49.3461
5	G	2011-01-17	-52.3274	49.0512
5	G	2011-01-19	-52.6794	48.4586
5	G	2011-01-21	-54.6663	50.8736
5	G	2011-01-22	-52.2226	47.9333
5	G	2011-01-24	-51.8565	48.6975
5	G	2011-01-25	-52.4272	48.424
5	G	2011-01-28	-53.1644	50.2635
5	G	2011-01-31	-53.9276	50.1544
6	G	2010-08-12	-53.2814	45.2706
6	G	2010-08-14	-52.6263	45.9041
6	G	2010-08-15	-53.3004	45.0823
6	G	2010-08-18	-51.8459	43.7225
6	G	2010-08-19	-50.521	46.3182
6	G	2010-08-20	-50.3475	43.1698
6	G	2010-08-21	-49.6365	46.9146
6	G	2010-08-23	-50.6491	46.3431
6	G	2010-08-24	-52.1056	43.1443
6	G	2010-08-26	-50.2306	47.5787
6	G	2010-08-27	-51.0461	48.2385
6	G	2010-08-30	-49.2776	47.8407
6	G	2010-08-31	-48.3604	47.2936
6	G	2010-09-01	-48.6763	49.5214
6	G	2010-09-02	-47.8717	50.1527
6	G	2010-09-04	-50.0604	46.9501
6	G	2010-09-05	-48.8865	47.5378
6	G	2010-09-06	-48.9726	48.1152
6	G	2010-11-03	-50.5425	47.6182
6	G	2010-11-04	-49.9119	48.1578
6	G	2010-11-08	-49.608	46.7414
6	G	2010-11-09	-49.5756	48.3018
6	G	2010-11-11	-49.3999	47.1402
6	G	2010-11-13	-49.4627	46.6605
6	G	2010-11-14	-50.0462	45.2681
6	G	2010-11-15	-49.6244	46.8563
6	G	2010-11-16	-49.8262	46.4636
6	G	2010-11-19	-50.2882	47.299
6	G	2010-11-20	-50.2311	46.2459
6	G	2010-11-21	-49.2903	47.5338
6	G	2010-11-22	-49.7232	46.4853
6	G	2010-11-23	-49.2755	45.7784
6	G	2010-11-24	-49.8245	47.4076
6	G	2010-11-26	-50.5474	47.3342
6	G	2010-11-27	-50.8414	45.2951
6	G	2010-11-28	-50.6304	47.2685
6	G	2010-11-29	-51.1631	46.231
6	G	2010-11-30	-51.4538	46.8774
6	G	2010-12-01	-52.8554	46.8505
6	G	2010-12-03	-55.9082	47.1344
6	G	2010-12-05	-56.4515	47.0917
6	G	2010-12-06	-53.3517	48.7455
6	G	2010-12-07	-54.1156	46.0451
6	G	2010-12-08	-51.636	47.7046
6	G	2010-12-10	-49.9101	46.6761
6	G	2010-12-11	-49.0516	46.9969
6	G	2010-12-12	-50.0532	47.3189
6	G	2010-12-13	-49.8148	47.6421
6	G	2010-12-14	-48.6969	46.9664
6	G	2010-12-16	-50.7099	48.6276
6	G	2010-12-17	-49.462	47.6134
6	G	2010-12-18	-50.5938	47.9424
6	G	2010-12-19	-49.8456	48.6149
6	G	2010-12-20	-49.7176	47.2704
6	G	2010-12-21	-50.7194	48.6119
6	G	2010-12-22	-51.6012	46.2683
6	G	2010-12-24	-50.3546	45.5942
6	G	2010-12-26	-50.8583	46.6143
6	G	2010-12-28	-51.2421	47.2944
6	G	2010-12-29	-50.624	47.6359
6	G	2010-12-30	-49.7561	48.3208
6	G	2010-12-31	-50.2678	47.9888
6	G	2011-01-01	-50.15	48.6755
6	G	2011-01-02	-50.1621	49.0207
6	G	2011-01-04	-51.4452	48.3851
6	G	2011-01-05	-50.4567	48.0597
6	G	2011-01-06	-48.9784	48.0777
6	G	2011-01-09	-48.4146	49.1461
6	G	2011-01-10	-49.566	48.838
6	G	2011-01-11	-50.0984	49.5263
6	G	2011-01-12	-50.0085	48.2171
6	G	2011-01-24	-49.9853	48.037
6	G	2011-01-25	-49.9297	49.7499
6	G	2011-01-27	-50.9485	47.8869
6	G	2011-01-30	-51.0829	48.4277
7	G	2010-08-09	-55.7987	42.4215
7	G	2010-08-14	-52.3945	42.4943
7	G	2010-08-15	-51.6941	42.4244
7	G	2010-08-16	-53.372	42.729
7	G	2010-08-17	-51.5334	46.0905
7	G	2010-08-18	-51.4698	44.8634
7	G	2010-08-19	-51.6455	45.5446
7	G	2010-08-20	-50.7137	43.9331
7	G	2010-08-21	-49.7836	43.8411
7	G	2010-08-22	-50.9736	43.7432
7	G	2010-08-23	-49.5213	45.9587
7	G	2010-08-24	-49.9778	44.6869
7	G	2010-08-25	-49.1595	46.1318
7	G	2010-08-26	-49.6201	44.0652
7	G	2010-08-27	-49.0663	44.7137
7	G	2010-08-28	-48.8824	45.3699
7	G	2010-08-29	-48.4606	45.6196
7	G	2010-09-01	-48.3388	41.5485
7	G	2010-09-02	-48.2882	43.7355
7	G	2010-09-03	-47.4941	42.3224
7	G	2010-09-04	-48.5809	42.8933
7	G	2010-09-05	-49.4131	42.2352
7	G	2010-09-07	-49.3357	41.2399
7	G	2010-10-11	-50.0465	56.973
7	G	2010-10-13	-51.1724	53.0937
7	G	2010-10-16	-50.5859	50.1492
7	G	2010-10-18	-49.6879	48.7307
7	G	2010-10-19	-49.3533	50.1997
7	G	2010-10-20	-49.0157	49.1506
7	G	2010-10-21	-49.4397	47.4812
7	G	2010-10-22	-51.3478	48.1089
7	G	2010-11-01	-49.4122	47.2386
7	G	2010-11-02	-49.4085	49.062
7	G	2010-11-03	-50.2902	48.6062
7	G	2010-11-04	-49.4134	47.4951
7	G	2010-11-05	-49.4029	48.0428
7	G	2010-11-06	-49.5125	48.5885
7	G	2010-11-07	-49.6213	49.4677
7	G	2010-11-08	-49.3573	47.0702
7	G	2010-11-09	-49.9563	47.9736
7	G	2010-11-10	-50.1781	47.5596
7	G	2010-11-12	-50.8697	47.7311
7	G	2010-11-13	-49.9589	48.6463
7	G	2010-11-14	-49.7907	48.2497
7	G	2010-11-15	-48.7532	47.5262
7	G	2010-11-17	-49.7739	48.3969
7	G	2010-11-18	-48.5946	48.6726
7	G	2010-11-19	-49.9165	48.2908
7	G	2010-11-21	-49.5403	47.5338
7	G	2010-11-22	-49.1022	47.1581
7	G	2010-11-24	-49.5745	47.4076
7	G	2010-11-25	-49.5069	46.706
7	G	2010-11-26	-48.6761	48.3294
7	G	2010-11-27	-49.838	47.9643
7	G	2010-11-28	-48.8796	47.9328
7	G	2010-11-29	-49.6635	45.8982
7	G	2010-11-30	-49.9538	46.8776
7	G	2010-12-01	-50.8557	46.5178
7	G	2010-12-03	-51.6582	47.1346
7	G	2010-12-04	-52.3098	47.1125
7	G	2010-12-05	-49.9609	47.7577
7	G	2010-12-06	-49.4731	47.0729
7	G	2010-12-08	-48.3857	48.0376
7	G	2010-12-09	-49.778	47.3566
7	G	2010-12-10	-50.0391	48.3512
7	G	2010-12-11	-49.302	46.3297
7	G	2010-12-12	-48.3028	47.9853
7	G	2010-12-13	-50.0656	45.9645
7	G	2010-12-15	-47.4478	49.2995
7	G	2010-12-16	-49.3298	48.9604
7	G	2010-12-17	-47.4617	48.9551
7	G	2010-12-18	-47.7139	47.6091
7	G	2010-12-19	-48.2159	46.2712
7	G	2010-12-20	-47.3475	47.2704
7	G	2010-12-21	-49.4694	46.9358
7	G	2010-12-23	-49.4831	47.9377
7	G	2010-12-24	-50.1047	46.2721
7	G	2010-12-27	-50.9903	47.2874
7	G	2010-12-28	-49.8727	48.9691
7	G	2010-12-29	-51.2536	46.6355
7	G	2010-12-31	-51.0164	45.3103
7	G	2011-01-01	-50.6486	46.3338
7	G	2011-01-02	-52.9108	47.0141
7	G	2011-01-03	-51.5529	47.6946
7	G	2011-01-04	-51.3149	48.0431
7	G	2011-01-05	-52.2064	47.7271
7	G	2011-01-06	-53.9773	46.7464
7	G	2011-01-07	-55.3684	46.0902
7	G	2011-01-08	-55.64	46.1117
7	G	2011-01-09	-53.0406	45.134
7	G	2011-01-10	-53.8131	46.1592
7	G	2011-01-11	-51.8481	49.1951
7	G	2011-01-12	-54.3797	49.2221
7	G	2011-01-13	-57.5369	45.5771
7	G	2011-01-14	-56.324	49.9425
7	G	2011-01-15	-57.6107	46.3078
7	G	2011-01-16	-58.2835	47.349
7	G	2011-01-17	-54.8279	49.3821
7	G	2011-01-18	-58.495	46.4197
7	G	2011-01-19	-57.4284	47.7971
7	G	2011-01-20	-59.4767	45.8414
7	G	2011-01-22	-65.3463	43.9345
7	G	2011-01-24	-66.5981	43.7114
7	G	2011-01-25	-67.1731	46.1037
7	G	2011-01-26	-67.6243	46.1651
7	G	2011-01-27	-67.3255	46.2297
7	G	2011-01-28	-68.6549	45.306
7	G	2011-01-29	-67.6124	43.3801
7	G	2011-01-30	-68.0777	45.7865
7	G	2011-01-31	-67.7868	44.8671
8	G	2010-08-07	-53.3505	44.4063
8	G	2010-08-08	-52.9977	44.7328
8	G	2010-08-09	-55.5431	43.5463
8	G	2010-08-12	-52.1656	44.5174
8	G	2010-08-13	-53.0852	44.4565
8	G	2010-08-14	-52.7608	43.2491
8	G	2010-08-15	-51.5659	42.0465
8	G	2010-08-17	-50.8889	48.3816
8	G	2010-08-18	-48.8189	48.3113
8	G	2010-08-19	-50.891	46.3182
8	G	2010-08-20	-49.951	46.2358
8	G	2010-08-21	-48.8865	46.9148
8	G	2010-08-22	-50.0834	45.6725
8	G	2010-08-23	-50.5168	46.728
8	G	2010-08-24	-49.2193	46.2408
8	G	2010-08-25	-48.4138	45.3585
8	G	2010-08-26	-50.4853	46.7914
8	G	2010-09-05	-50.1575	43.465
8	G	2010-09-06	-49.5087	40.7291
8	G	2010-11-02	-48.7953	46.1157
8	G	2010-11-08	-49.3594	46.0833
8	G	2010-11-11	-50.0337	45.1601
8	G	2010-11-12	-48.9941	45.4126
8	G	2010-11-14	-49.1638	46.5914
8	G	2010-11-15	-49.3726	47.8559
8	G	2010-11-17	-49.1568	46.7359
8	G	2010-11-18	-48.8491	46.0178
8	G	2010-11-19	-49.6693	46.6275
8	G	2010-11-21	-48.7919	46.5303
8	G	2010-11-24	-49.5773	45.405
8	G	2010-11-25	-49.255	48.0332
8	G	2010-11-26	-48.0487	46.3283
8	G	2010-11-28	-48.5	47.6009
8	G	2010-11-29	-49.4139	45.5651
8	G	2010-11-30	-49.8264	44.5352
8	G	2010-12-02	-51.1386	45.1494
8	G	2010-12-04	-49.9389	48.1107
8	G	2010-12-08	-49.3872	46.0286
8	G	2010-12-09	-50.8977	47.6897
8	G	2010-12-10	-49.0411	44.9969
8	G	2010-12-11	-50.6718	46.6634
8	G	2010-12-14	-49.0667	47.2998
8	G	2010-12-16	-47.2099	48.6276
8	G	2010-12-18	-47.5935	49.2835
8	G	2010-12-19	-48.3458	46.9389
8	G	2010-12-22	-50.3512	46.936
8	G	2010-12-24	-48.4847	46.272
8	G	2010-12-26	-50.608	45.2683
8	G	2010-12-27	-50.7399	45.9428
8	G	2010-12-28	-51.1218	46.6272
8	G	2010-12-29	-50.753	45.2898
8	G	2010-12-31	-51.1469	46.3219
8	G	2011-01-02	-51.1599	45.6698
8	G	2011-01-03	-52.172	46.3615
8	G	2011-01-04	-52.4439	46.7108
8	G	2011-01-05	-52.5862	47.3942
8	G	2011-01-06	-51.7264	45.7363
8	G	2011-01-07	-51.1202	48.0974
8	G	2011-01-08	-51.2693	45.4444
8	G	2011-01-09	-51.5419	46.4772
8	G	2011-01-10	-51.5638	46.8346
8	G	2011-01-11	-51.7261	47.5257
8	G	2011-01-12	-52.377	46.8882
8	G	2011-01-14	-53.1996	46.6163
8	G	2011-01-16	-52.4044	48.0118
8	G	2011-01-17	-52.2035	46.3797
8	G	2011-01-18	-51.1274	48.0866
8	G	2011-01-19	-51.5478	47.4649
8	G	2011-01-20	-51.9803	48.1703
8	G	2011-01-21	-51.9134	49.2163
8	G	2011-01-22	-52.2254	49.593
8	G	2011-01-23	-52.2839	47.9841
8	G	2011-01-24	-53.8589	50.0243
8	G	2011-01-25	-52.1778	48.7536
8	G	2011-01-26	-52.4973	47.8242
8	G	2011-01-27	-52.8279	47.5579
8	G	2011-01-28	-54.1644	50.2637
8	G	2011-01-29	-53.9986	51.6497
8	G	2011-01-30	-52.3342	49.0849
8	G	2011-01-31	-52.4254	49.1626
9	G	2010-08-13	-54.9531	44.8334
9	G	2010-08-14	-53.3693	47.0489
9	G	2010-08-17	-52.29	44.9402
9	G	2010-08-21	-53.0317	44.2229
9	G	2010-08-23	-53.5317	44.0235
9	G	2010-08-24	-50.9693	46.2403
9	G	2010-08-25	-50.8901	49.2383
9	G	2010-08-27	-50.6585	49.407
9	G	2010-08-29	-48.6971	47.9828
9	G	2010-08-30	-49.0176	49.4153
9	G	2010-08-31	-48.8508	48.8743
9	G	2010-09-06	-50.0901	48.5346
9	G	2010-09-07	-50.6857	47.4459
9	G	2010-11-01	-50.9083	48.8752
9	G	2010-11-03	-47.911	48.2811
9	G	2010-11-06	-49.2661	46.9419
9	G	2010-11-07	-48.8735	48.4875
9	G	2010-11-08	-50.2267	47.3984
9	G	2010-11-09	-49.3304	45.9909
9	G	2010-11-10	-50.0601	46.5629
9	G	2010-11-11	-50.1524	45.821
9	G	2010-11-12	-50.1197	47.7312
9	G	2010-11-13	-50.4651	45.3382
9	G	2010-11-17	-48.9062	47.0761
9	G	2010-11-18	-48.3497	45.6863
9	G	2010-11-19	-50.2888	46.9681
9	G	2010-11-20	-48.9821	45.5823
9	G	2010-11-21	-48.1634	45.5345
9	G	2010-11-22	-48.8532	46.4854
9	G	2010-11-23	-49.775	46.1106
9	G	2010-11-24	-49.4559	46.4024
9	G	2010-11-25	-49.8778	46.0318
9	G	2010-11-26	-49.68	45.3298
9	G	2010-11-27	-50.8406	45.9611
9	G	2010-11-28	-50.1328	45.2625
9	G	2010-11-29	-50.2923	46.906
9	G	2010-11-30	-49.7046	46.2024
9	G	2010-12-01	-52.105	47.1833
9	G	2010-12-03	-50.6598	45.459
9	G	2010-12-04	-52.8102	46.7795
9	G	2010-12-05	-51.7115	47.092
9	G	2010-12-06	-51.3529	47.4058
9	G	2010-12-08	-48.637	46.3718
9	G	2010-12-10	-49.7903	46.3425
9	G	2010-12-11	-49.6718	46.6634
9	G	2010-12-12	-50.934	45.6407
9	G	2010-12-14	-49.067	46.6327
9	G	2010-12-16	-51.3307	45.9407
9	G	2010-12-19	-50.3457	47.2725
9	G	2010-12-20	-51.3476	46.2691
9	G	2010-12-23	-50.8528	44.9228
9	G	2010-12-24	-50.6045	44.9253
9	G	2010-12-25	-50.2365	46.6096
9	G	2010-12-26	-50.3583	46.6143
9	G	2010-12-27	-50.2396	45.2743
9	G	2010-12-28	-51.1213	45.2815
9	G	2010-12-29	-51.1237	46.9691
9	G	2010-12-31	-48.5178	47.9887
9	G	2011-01-01	-49.3984	45.9904
9	G	2011-01-02	-50.9107	47.014
9	G	2011-01-03	-49.4232	48.0274
9	G	2011-01-05	-49.9561	47.394
9	G	2011-01-08	-51.2746	50.791
9	G	2011-01-10	-50.6971	49.8328
9	G	2011-01-11	-50.2296	50.5291
9	G	2011-01-13	-50.1601	48.2459
9	G	2011-01-15	-50.7433	48.3089
9	G	2011-01-16	-49.6539	47.68
9	G	2011-01-17	-49.2078	49.3814
9	G	2011-01-18	-50.4994	49.4193
9	G	2011-01-19	-50.1799	48.7982
9	G	2011-01-21	-50.2923	48.546
9	G	2011-01-22	-49.352	47.602
9	G	2011-01-23	-49.6687	50.6296
9	G	2011-01-24	-48.6101	50.681
9	G	2011-01-25	-48.5572	48.4231
9	G	2011-01-26	-49.6323	50.465
9	G	2011-01-27	-50.5804	48.8747
9	G	2011-01-29	-50.2416	48.3531
9	G	2011-01-31	-50.9234	48.178
10	G	2010-08-13	-53.6988	45.5881
10	G	2010-08-14	-53.244	46.2928
10	G	2010-08-16	-52.4902	43.1079
10	G	2010-08-19	-50.6476	45.1636
10	G	2010-08-21	-52.8976	44.9884
10	G	2010-08-22	-52.5669	48.3703
10	G	2010-08-23	-49.8793	49.434
10	G	2010-08-24	-51.1884	50.8947
10	G	2010-08-25	-50.7647	50.0128
10	G	2010-08-31	-50.115	46.4911
10	G	2010-09-02	-49.6392	47.348
10	G	2010-09-04	-50.4258	47.7566
10	G	2010-09-05	-51.3818	48.3478
10	G	2010-09-06	-50.8495	46.888
10	G	2010-09-07	-49.808	47.0349
10	G	2010-09-08	-50.6465	47.1607
10	G	2010-10-10	-54.8454	61.5387
10	G	2010-10-14	-55.2203	56.26
10	G	2010-11-01	-54.1607	47.888
10	G	2010-11-02	-54.6601	48.4086
10	G	2010-11-06	-56.3861	46.9398
10	G	2010-11-07	-57.2477	46.5079
10	G	2010-11-08	-57.1074	47.0682
10	G	2010-11-13	-57.584	45.9983
10	G	2010-11-14	-56.2945	46.2596
10	G	2010-11-15	-56.2462	45.863
10	G	2010-11-16	-53.8238	47.7937
10	G	2010-11-17	-56.5263	47.0749
10	G	2010-11-18	-57.0992	46.0165
10	G	2010-11-19	-56.4215	45.2998
10	G	2010-11-20	-55.4827	45.2493
10	G	2010-11-21	-56.0409	47.2018
10	G	2010-11-25	-54.8764	47.0375
10	G	2010-11-27	-56.091	45.6277
10	G	2010-11-28	-56.5021	45.9282
10	G	2010-11-30	-56.0768	44.2007
10	G	2010-12-01	-54.4865	45.8418
10	G	2010-12-03	-55.6599	45.4587
10	G	2010-12-04	-55.5626	44.0998
10	G	2010-12-05	-56.7035	44.747
10	G	2010-12-08	-55.1367	46.705
10	G	2010-12-09	-57.148	47.3563
10	G	2010-12-12	-56.0539	45.9746
10	G	2010-12-15	-54.4491	45.6132
10	G	2010-12-20	-56.0977	46.269
10	G	2010-12-22	-53.7212	47.9364
10	G	2010-12-23	-57.853	46.2696
10	G	2010-12-24	-57.1045	44.5906
10	G	2010-12-25	-57.7265	46.6096
10	G	2010-12-26	-57.3585	47.2817
10	G	2010-12-27	-56.4899	45.9429
10	G	2010-12-28	-56.621	44.2777
10	G	2010-12-29	-57.3733	45.9584
10	G	2010-12-30	-56.755	45.9679
10	G	2010-12-31	-55.2675	47.3226
10	G	2011-01-01	-53.7796	48.0006
10	G	2011-01-02	-54.5401	46.0038
10	G	2011-01-04	-53.9444	47.3773
10	G	2011-01-05	-54.7051	46.0515
10	G	2011-01-07	-56.119	46.7664
10	G	2011-01-09	-56.4126	47.1434
10	G	2011-01-10	-55.1938	46.8349
10	G	2011-01-11	-51.5965	47.8581
10	G	2011-01-13	-53.7901	48.2464
10	G	2011-01-16	-54.0349	48.3436
10	G	2011-01-17	-56.575	47.3856
10	G	2011-01-19	-55.4264	46.4609
10	G	2011-01-23	-55.0323	46.9922
10	G	2011-01-24	-55.7336	47.0465
10	G	2011-01-25	-54.5591	49.422
10	G	2011-01-29	-54.8786	51.6499
10	G	2011-01-30	-56.207	50.4051
10	G	2011-01-31	-53.4227	47.8505
11	G	2011-08-01	-50.4403	43.9076
11	G	2011-08-02	-51.6967	46.1165
11	G	2011-08-03	-51.7178	45.7067
11	G	2011-08-04	-50.2446	46.0415
11	G	2011-08-05	-51.9063	43.7493
11	G	2011-08-07	-52.2107	44.4176
11	G	2011-08-08	-51.6115	45.869
11	G	2011-08-09	-51.4073	44.6951
11	G	2011-08-11	-50.8452	46.4804
11	G	2011-08-12	-51.5236	44.9081
11	G	2011-08-13	-50.1747	47.8782
11	G	2011-08-14	-50.4818	46.6861
11	G	2011-08-15	-48.889	48.5276
11	G	2011-08-17	-49.8789	48.3982
11	G	2011-08-18	-50.9433	46.0341
11	G	2011-08-21	-51.7555	45.3933
11	G	2011-08-22	-50.3119	47.6136
11	G	2011-08-23	-50.6313	45.9824
11	G	2011-08-24	-49.4514	45.8805
11	G	2011-08-25	-48.0126	47.3189
11	G	2011-08-26	-50.7081	47.9939
11	G	2011-08-27	-49.0183	49.4353
11	G	2011-08-28	-50.224	48.5358
11	G	2011-08-29	-49.7941	49.9854
11	G	2011-08-31	-50.4531	48.5153
11	G	2011-09-01	-49.9231	46.7718
11	G	2011-09-02	-48.5121	44.9903
11	G	2011-09-05	-47.8731	46.3774
11	G	2011-11-04	-52.6539	51.4456
11	G	2011-11-07	-51.2533	48.5105
11	G	2011-11-10	-55.3092	46.9117
11	G	2011-11-12	-53.63	47.4197
11	G	2011-11-15	-55.2659	45.879
11	G	2011-11-16	-55.3359	46.4777
11	G	2011-11-17	-56.9182	45.7554
11	G	2011-11-22	-56.1114	47.4994
11	G	2011-11-23	-56.6757	45.4554
11	G	2011-11-26	-51.1848	49.0093
11	G	2011-11-27	-52.485	49.9687
11	G	2011-11-28	-53.0188	48.2717
11	G	2011-11-29	-53.0587	49.5771
11	G	2011-11-30	-52.5919	48.2134
11	G	2011-12-01	-55.0068	45.1815
11	G	2011-12-04	-54.3316	44.7739
11	G	2011-12-05	-54.3623	45.7541
11	G	2011-12-07	-55.8957	45.3818
11	G	2011-12-10	-53.8107	45.0002
11	G	2011-12-12	-53.964	44.975
11	G	2011-12-13	-53.5944	47.6444
11	G	2011-12-14	-52.9765	46.9685
11	G	2011-12-15	-55.7286	45.9493
11	G	2011-12-16	-55.6101	46.6197
11	G	2011-12-17	-55.4924	44.5988
11	G	2011-12-18	-56.8637	46.2754
11	G	2011-12-19	-56.1254	46.6059
11	G	2011-12-20	-55.3773	45.5917
11	G	2011-12-23	-53.1324	45.257
11	G	2011-12-24	-54.2642	45.5937
11	G	2011-12-27	-51.8999	47.6195
11	G	2011-12-28	-53.2713	46.2918
11	G	2011-12-29	-52.1532	46.6335
11	G	2012-01-01	-53.5578	45.6537
11	G	2012-01-03	-55.2018	46.6917
11	G	2012-01-04	-54.2135	46.7071
11	G	2012-01-05	-54.985	46.3905
11	G	2012-01-06	-53.4966	46.4086
11	G	2012-01-07	-53.148	46.0852
11	G	2012-01-08	-51.0408	47.4481
11	G	2012-01-10	-54.8427	46.1533
11	G	2012-01-11	-51.8661	47.8518
11	G	2012-01-12	-52.6493	49.2153
11	G	2012-01-14	-54.3497	46.9412
11	G	2012-01-16	-52.6722	46.6758
11	G	2012-01-17	-53.5937	46.7125
11	G	2012-01-20	-52.9974	46.4938
11	G	2012-01-24	-53.6216	46.0301
11	G	2012-01-26	-52.8876	48.1391
11	G	2012-01-27	-54.587	47.2122
11	G	2012-01-29	-54.3794	47.349
11	G	2012-01-31	-52.5531	48.159
12	G	2011-07-26	-52.7684	44.0974
12	G	2011-07-29	-51.532	44.3907
12	G	2011-07-30	-51.0446	43.6051
12	G	2011-07-31	-51.7912	45.813
12	G	2011-08-02	-50.9572	44.2537
12	G	2011-08-03	-51.6061	44.2153
12	G	2011-08-04	-51.999	45.2947
12	G	2011-08-05	-53.5382	43.3757
12	G	2011-08-06	-53.3034	44.0893
12	G	2011-08-07	-51.4565	45.1663
12	G	2011-08-10	-52.9507	43.892
12	G	2011-08-12	-51.7797	43.7787
12	G	2011-08-13	-51.1867	45.9802
12	G	2011-08-14	-50.4907	45.164
12	G	2011-08-15	-47.4125	44.7213
12	G	2011-08-18	-47.4478	45.2634
12	G	2011-08-19	-47.3855	45.565
12	G	2011-08-23	-48.0113	45.9831
12	G	2011-08-27	-47.6621	45.5343
12	G	2011-08-28	-48.1279	42.2719
12	G	2011-09-01	-49.1915	43.1811
12	G	2011-09-02	-49.2841	40.1862
12	G	2011-09-04	-49.8213	40.5202
12	G	2011-09-05	-49.6448	41.8927
12	G	2011-09-07	-49.2039	39.2447
12	G	2011-11-01	-49.9135	46.6213
12	G	2011-11-02	-49.6665	45.4842
12	G	2011-11-04	-51.6682	45.2186
12	G	2011-11-07	-51.0109	44.8785
12	G	2011-11-10	-51.3131	44.924
12	G	2011-11-14	-49.0571	44.6129
12	G	2011-11-16	-47.7182	45.1542
12	G	2011-11-18	-50.7421	44.0292
12	G	2011-11-19	-51.4322	44.649
12	G	2011-11-20	-50.8708	46.2579
12	G	2011-11-21	-50.0646	44.5483
12	G	2011-11-22	-50.4914	47.5001
12	G	2011-11-23	-50.4228	47.4575
12	G	2011-11-24	-50.8447	47.0854
12	G	2011-11-25	-49.6451	47.7107
12	G	2011-11-26	-50.2001	45.0055
12	G	2011-11-27	-49.6098	46.3022
12	G	2011-11-28	-51.4041	43.9263
12	G	2011-12-01	-50.5065	45.5153
12	G	2011-12-02	-49.1566	46.8317
12	G	2011-12-03	-48.6904	44.4633
12	G	2011-12-05	-48.4825	45.4207
12	G	2011-12-07	-50.2747	46.7262
12	G	2011-12-08	-50.1656	47.7087
12	G	2011-12-09	-47.678	46.6938
12	G	2011-12-13	-49.345	46.3105
12	G	2011-12-14	-48.476	47.9685
12	G	2011-12-15	-48.228	47.6274
12	G	2011-12-18	-48.9938	45.5977
12	G	2011-12-21	-47.749	45.9247
12	G	2011-12-23	-47.8825	46.6032
12	G	2011-12-24	-48.0146	48.6152
12	G	2011-12-25	-48.6363	47.9428
12	G	2011-12-27	-48.8999	47.6194
12	G	2011-12-28	-49.152	48.3018
12	G	2011-12-29	-48.1536	47.6339
12	G	2011-12-31	-48.2966	46.6529
12	G	2012-01-03	-49.2039	49.6956
12	G	2012-01-04	-48.7145	48.0391
12	G	2012-01-05	-48.1068	48.7301
12	G	2012-01-06	-50.1283	48.4154
12	G	2012-01-07	-49.2697	48.0925
12	G	2012-01-09	-50.5635	48.4769
12	G	2012-01-10	-50.8467	49.8271
12	G	2012-01-11	-48.9972	48.857
12	G	2012-01-12	-48.8985	48.5518
12	G	2012-01-14	-48.4731	49.6037
12	G	2012-01-15	-49.0116	47.3054
12	G	2012-01-16	-50.0573	50.3293
12	G	2012-01-17	-49.9775	49.3727
12	G	2012-01-18	-48.768	48.7485
12	G	2012-01-19	-49.5711	49.7796
12	G	2012-01-22	-49.365	49.5812
12	G	2012-01-23	-50.1842	48.3014
12	G	2012-01-24	-49.3785	50.0109
12	G	2012-01-27	-49.4676	47.5413
12	G	2012-01-28	-49.6741	50.247
12	G	2012-01-29	-49.7513	48.3358
12	G	2012-01-30	-49.3453	49.731
12	G	2012-01-31	-49.4304	46.833
13	G	2011-07-23	-53.1498	44.9252
13	G	2011-07-26	-50.6384	44.0975
13	G	2011-07-28	-51.149	43.2979
13	G	2011-07-30	-53.5325	45.8453
13	G	2011-08-02	-51.9531	44.9985
13	G	2011-08-06	-51.0534	44.0895
13	G	2011-08-07	-50.4544	45.5408
13	G	2011-08-09	-51.773	45.4454
13	G	2011-08-10	-49.4403	45.7704
13	G	2011-08-12	-49.7647	46.4259
13	G	2011-08-14	-49.5994	47.0642
13	G	2011-08-15	-47.2883	45.4778
13	G	2011-08-16	-48.7181	45.4097
13	G	2011-08-17	-49.3912	46.488
13	G	2011-08-20	-51.0541	47.4018
13	G	2011-08-21	-50.6167	48.478
13	G	2011-08-22	-50.0594	48.0085
13	G	2011-08-25	-48.1559	44.9884
13	G	2011-08-26	-49.7152	46.8197
13	G	2011-08-27	-48.1599	45.923
13	G	2011-08-28	-48.8512	47.3651
13	G	2011-08-29	-48.6862	46.4375
13	G	2011-08-30	-47.7598	47.4831
13	G	2011-09-01	-47.7996	45.5719
13	G	2011-09-02	-48.3842	44.5919
13	G	2011-09-05	-48.3775	45.5548
13	G	2011-09-07	-48.7986	45.0338
13	G	2011-11-05	-51.6534	47.7333
13	G	2011-11-08	-50.7385	46.4356
13	G	2011-11-09	-49.3381	47.0007
13	G	2011-11-10	-49.0705	46.2544
13	G	2011-11-12	-50.132	46.4221
13	G	2011-11-15	-50.3811	48.5302
13	G	2011-11-17	-48.2824	49.0795
13	G	2011-11-18	-49.736	47.6952
13	G	2011-11-20	-50.1181	47.9232
13	G	2011-11-21	-48.561	46.8828
13	G	2011-11-22	-48.7409	47.8314
13	G	2011-11-23	-49.6747	46.1209
13	G	2011-11-24	-49.8456	46.4121
13	G	2011-11-25	-49.0265	46.7152
13	G	2011-11-28	-49.1492	47.9404
13	G	2011-12-02	-48.1566	46.8318
13	G	2011-12-04	-47.5878	48.7901
13	G	2011-12-06	-48.6319	48.0761
13	G	2011-12-07	-48.023	48.7327
13	G	2011-12-08	-48.1663	46.7094
13	G	2011-12-10	-49.6909	44.6659
13	G	2011-12-13	-50.215	46.3105
13	G	2011-12-14	-51.3471	45.2892
13	G	2011-12-15	-48.7282	46.9605
13	G	2011-12-16	-50.4906	44.9394
13	G	2011-12-17	-50.8619	46.2802
13	G	2011-12-18	-52.1237	46.2755
13	G	2011-12-20	-49.127	48.9462
13	G	2011-12-23	-48.8828	49.6111
13	G	2011-12-24	-48.7643	46.9392
13	G	2011-12-28	-50.0324	49.3001
13	G	2011-12-29	-48.6541	48.9752
13	G	2011-12-31	-49.4277	48.6614
13	G	2012-01-01	-50.4284	46.6646
13	G	2012-01-03	-50.0825	47.6912
13	G	2012-01-08	-50.2905	47.1152
13	G	2012-01-09	-50.1945	49.4725
13	G	2012-01-10	-50.9638	47.1614
13	G	2012-01-11	-48.7476	49.1887
13	G	2012-01-12	-48.7769	47.2138
13	G	2012-01-13	-50.9427	50.5764
13	G	2012-01-15	-49.6325	47.9692
13	G	2012-01-16	-48.4245	48.3345
13	G	2012-01-19	-51.4495	48.7886
13	G	2012-01-20	-51.62	48.1598
13	G	2012-01-21	-52.1853	50.524
13	G	2012-01-22	-50.4968	50.5695
13	G	2012-01-26	-50.1388	48.7976
13	G	2012-01-28	-49.3034	49.9189
13	G	2012-01-29	-50.0007	48.0068
13	G	2012-01-30	-49.4674	50.713
14	G	2011-07-28	-51.1415	44.7925
14	G	2011-07-29	-49.1481	45.1337
14	G	2011-07-30	-50.7907	44.3588
14	G	2011-07-31	-49.1734	45.4412
14	G	2011-08-01	-48.5622	45.4072
14	G	2011-08-02	-47.8267	46.1169
14	G	2011-08-03	-48.85	45.3341
14	G	2011-08-04	-47.2351	47.5465
14	G	2011-08-05	-49.3867	47.1336
14	G	2011-08-06	-49.0327	48.9754
14	G	2011-08-07	-50.4375	48.1738
14	G	2011-08-08	-48.4596	50.3935
14	G	2011-08-09	-49.2609	48.8467
14	G	2011-08-10	-47.5376	49.1761
14	G	2011-08-11	-48.0928	48.3631
14	G	2011-08-12	-48.728	52.4837
14	G	2011-08-14	-48.0879	50.1009
14	G	2011-08-15	-46.3848	50.4226
14	G	2011-08-16	-48.3178	49.9827
14	G	2011-08-17	-46.3679	49.9193
14	G	2011-08-18	-46.0589	48.3292
14	G	2011-08-19	-45.7564	47.1008
14	G	2011-08-20	-46.2926	50.4718
14	G	2011-08-21	-45.7542	47.3194
14	G	2011-08-22	-46.7117	44.1517
14	G	2011-08-23	-46.4807	50.6228
14	G	2011-08-24	-45.9678	44.7143
14	G	2011-08-25	-46.0226	47.3195
14	G	2011-08-26	-45.8305	49.1592
14	G	2011-08-27	-43.7909	47.4915
14	G	2011-08-28	-45.2315	48.9279
14	G	2011-08-29	-45.0545	48.4086
14	G	2011-08-30	-44.8988	45.9005
14	G	2011-08-31	-45.6999	50.5029
14	G	2011-11-05	-47.5291	45.0996
14	G	2011-11-06	-40.8759	55.1266
14	G	2011-11-07	-45.0088	45.8783
14	G	2011-11-09	-44.8311	50.2965
14	G	2011-11-10	-47.0611	45.9251
14	G	2011-11-11	-45.022	50.7867
14	G	2011-11-12	-48.7563	44.0974
14	G	2011-11-13	-47.0912	47.3475
14	G	2011-11-14	-46.8065	44.9543
14	G	2011-11-15	-49.1382	44.545
14	G	2011-11-16	-47.3442	41.4743
14	G	2011-11-17	-47.9115	43.7551
14	G	2011-11-18	-42.0994	51.3374
14	G	2011-11-19	-47.5506	45.6459
14	G	2011-11-22	-44.3593	48.8336
14	G	2011-11-23	-47.7857	45.4564
14	G	2011-11-24	-47.4674	45.0823
14	G	2011-11-25	-46.8883	45.376
14	G	2011-11-26	-47.3118	43.6621
14	G	2011-11-27	-47.6002	45.9697
14	G	2011-11-28	-42.6314	53.5858
14	G	2011-11-29	-48.5507	47.9102
14	G	2011-11-30	-44.9611	48.887
14	G	2011-12-01	-47.6246	47.1901
14	G	2011-12-02	-47.8979	45.4895
14	G	2011-12-03	-45.2954	49.4757
14	G	2011-12-04	-49.8207	45.7756
14	G	2011-12-05	-43.1004	47.7631
14	G	2011-12-06	-47.3649	44.3983
14	G	2011-12-07	-42.0098	52.3886
14	G	2011-12-09	-46.788	46.6939
14	G	2011-12-12	-47.444	44.9752
14	G	2011-12-13	-48.7059	44.2951
14	G	2011-12-14	-49.2177	43.9506
14	G	2011-12-15	-43.3465	51.3032
14	G	2011-12-16	-48.7209	43.935
14	G	2011-12-17	-48.8519	46.2802
14	G	2011-12-18	-49.104	44.5941
14	G	2011-12-19	-47.8553	47.2733
14	G	2011-12-20	-48.6173	44.5881
14	G	2011-12-23	-48.4924	44.9225
14	G	2011-12-24	-48.4943	46.6054
14	G	2011-12-25	-46.8764	48.6184
14	G	2011-12-26	-49.1279	46.6132
14	G	2011-12-27	-48.879	44.6037
14	G	2011-12-28	-47.6416	47.2927
14	G	2011-12-29	-48.773	46.2997
14	G	2011-12-30	-47.7749	46.6426
14	G	2011-12-31	-49.787	47.3199
14	G	2012-01-02	-46.5599	46.3436
14	G	2012-01-03	-50.0616	46.3579
14	G	2012-01-04	-47.833	46.0301
14	G	2012-01-05	-43.1028	55.374
14	G	2012-01-06	-49.1183	48.4154
14	G	2012-01-07	-48.6379	46.085
14	G	2012-01-08	-45.1621	48.7868
14	G	2012-01-09	-48.4325	47.4701
14	G	2012-01-10	-50.5838	47.1614
14	G	2012-01-11	-50.2361	47.8517
14	G	2012-01-12	-49.5162	46.5486
14	G	2012-01-13	-50.5518	49.9054
14	G	2012-01-14	-47.4618	48.6098
14	G	2012-01-15	-48.749	45.3002
14	G	2012-01-16	-49.5431	47.3397
14	G	2012-01-17	-49.835	47.7076
14	G	2012-01-18	-48.6346	46.409
14	G	2012-01-21	-51.5467	45.2112
14	G	2012-01-22	-49.235	49.5812
14	G	2012-01-23	-50.6742	48.3015
14	G	2012-01-24	-49.8655	48.354
14	G	2012-01-25	-50.5528	46.0868
14	G	2012-01-26	-49.8858	47.1485
14	G	2012-01-27	-51.5882	47.8715
14	G	2012-01-28	-51.037	46.6086
14	G	2012-01-29	-48.6194	47.3479
14	G	2012-01-30	-49.7189	51.376
14	G	2012-01-31	-48.0517	47.5005
15	G	2012-07-21	-52.9041	44.584
15	G	2012-07-22	-50.6623	42.3321
15	G	2012-07-23	-54.1474	43.0461
15	G	2012-07-24	-51.1423	43.7605
15	G	2012-07-25	-51.5089	45.9677
15	G	2012-07-29	-50.6667	43.2418
15	G	2012-07-30	-51.8054	43.2077
15	G	2012-08-05	-50.6736	44.1003
15	G	2012-08-06	-49.8308	44.4291
15	G	2012-08-07	-48.9979	42.8738
15	G	2012-08-09	-49.4234	46.9207
15	G	2012-08-10	-48.8421	45.3544
15	G	2012-08-11	-49.1225	46.8161
15	G	2012-08-12	-48.5533	44.8637
15	G	2012-08-13	-48.735	44.4245
15	G	2012-08-14	-49.3916	46.6389
15	G	2012-08-15	-49.5803	45.0474
15	G	2012-08-16	-48.7621	44.5971
15	G	2012-08-17	-48.0534	46.0528
15	G	2012-08-21	-49.4276	44.9407
15	G	2012-08-23	-48.8157	45.1245
15	G	2012-08-25	-47.326	44.9001
15	G	2012-08-28	-48.3047	44.9064
15	G	2012-08-30	-48.3484	41.8269
15	G	2012-08-31	-48.5377	44.0182
15	G	2012-09-02	-48.8392	41.2283
15	G	2012-09-04	-49.1264	41.5508
15	G	2012-09-08	-48.9574	42.815
15	G	2012-11-02	-49.7913	48.0081
15	G	2012-11-04	-49.2802	49.0773
15	G	2012-11-08	-48.8458	48.0176
15	G	2012-11-09	-50.1983	47.2629
15	G	2012-11-10	-49.1687	47.518
15	G	2012-11-11	-49.7598	47.4391
15	G	2012-11-12	-50.3496	48.0231
15	G	2012-11-14	-48.8944	46.5577
15	G	2012-11-15	-50.6044	47.1641
15	G	2012-11-18	-49.8208	45.3268
15	G	2012-11-19	-47.89	46.6021
15	G	2012-11-23	-49.7438	47.427
15	G	2012-11-24	-50.2953	47.3882
15	G	2012-11-28	-48.8287	49.2534
15	G	2012-11-29	-49.4919	47.8886
15	G	2012-12-01	-49.0565	46.505
15	G	2012-12-02	-49.0871	47.479
15	G	2012-12-03	-49.1084	47.789
15	G	2012-12-04	-49.5101	47.7678
15	G	2012-12-05	-49.0329	46.4159
15	G	2012-12-06	-49.924	47.0638
15	G	2012-12-08	-49.0783	45.687
15	G	2012-12-09	-49.4688	47.3497
15	G	2012-12-10	-48.8514	45.9927
15	G	2012-12-11	-50.6127	46.6576
15	G	2012-12-12	-50.9943	46.9804
15	G	2012-12-13	-50.256	46.9708
15	G	2012-12-14	-50.3878	46.9624
15	G	2012-12-15	-49.6396	46.9553
15	G	2012-12-17	-49.5234	45.5989
15	G	2012-12-18	-49.6551	45.595
15	G	2012-12-19	-51.4068	46.2702
15	G	2012-12-20	-50.2784	48.6125
15	G	2012-12-21	-48.4103	47.2697
15	G	2012-12-22	-49.0421	46.9368
15	G	2012-12-24	-49.4156	46.6079
15	G	2012-12-25	-50.0473	46.2782
15	G	2012-12-26	-50.1791	46.2836
15	G	2012-12-27	-49.431	46.6239
15	G	2012-12-28	-49.8129	46.9652
15	G	2012-12-29	-48.9451	47.9739
15	G	2012-12-30	-49.8269	47.9838
15	G	2012-12-31	-48.337	44.9822
15	G	2013-01-01	-48.3511	49.0146
15	G	2013-01-02	-46.613	49.0279
15	G	2013-01-03	-49.8733	47.0365
15	G	2013-01-04	-50.2638	45.3754
15	G	2013-01-09	-47.1151	48.8264
15	G	2013-01-11	-48.6773	47.8718
15	G	2013-01-12	-49.0781	47.2355
15	G	2013-01-14	-51.0299	46.2911
15	G	2013-01-15	-49.5741	48.3264
15	G	2013-01-16	-50.3642	47.3672
15	G	2013-01-17	-50.7838	46.0675
15	G	2013-01-19	-49.5165	46.1508
15	G	2013-01-20	-49.1984	46.5278
15	G	2013-01-21	-47.8819	47.9091
15	G	2013-01-24	-49.9554	47.7359
15	G	2013-01-25	-50.8967	47.7944
15	G	2013-01-26	-48.4773	47.5257
15	G	2013-01-27	-49.4273	46.922
15	G	2013-01-28	-48.7604	47.9894
16	G	2013-07-26	-50.0295	41.4796
16	G	2013-07-27	-52.5017	46.6622
16	G	2013-07-28	-51.7478	48.5027
16	G	2013-07-29	-49.7814	44.3744
16	G	2013-07-30	-53.9181	44.713
16	G	2013-07-31	-54.2984	46.1676
16	G	2013-08-01	-51.5551	48.0077
16	G	2013-08-02	-53.6077	41.9887
16	G	2013-08-03	-51.2416	44.9407
16	G	2013-08-04	-51.9895	48.2738
16	G	2013-08-05	-49.9218	44.4846
16	G	2013-08-06	-51.203	44.0659
16	G	2013-08-07	-49.3348	47.0267
16	G	2013-08-08	-51.2441	46.9805
16	G	2013-08-09	-48.6749	45.0443
16	G	2013-08-10	-49.443	48.3872
16	G	2013-08-11	-48.4973	46.0655
16	G	2013-08-12	-46.7822	46.7741
16	G	2013-08-13	-47.5971	44.0627
16	G	2013-08-14	-49.8839	46.2758
16	G	2013-08-15	-47.186	45.8218
16	G	2013-08-16	-47.632	42.7093
16	G	2013-08-17	-49.4278	45.2997
16	G	2013-08-18	-48.2356	45.6033
16	G	2013-08-19	-47.0264	48.5976
16	G	2013-08-20	-48.3637	43.9087
16	G	2013-08-21	-50.0497	44.5804
16	G	2013-08-22	-49.467	48.3461
16	G	2013-08-23	-52.1495	49.4078
16	G	2013-08-24	-51.2557	43.1127
16	G	2013-08-25	-51.39	51.9335
16	G	2013-08-26	-50.2381	49.4894
16	G	2013-08-27	-51.8163	48.2048
16	G	2013-08-28	-52.4015	47.2962
16	G	2013-08-29	-51.07	51.8811
16	G	2013-08-30	-53.4151	49.7798
16	G	2013-08-31	-51.2223	52.8114
16	G	2013-09-01	-53.1827	51.4625
16	G	2013-09-02	-52.3906	51.7128
16	G	2013-09-03	-52.63	47.1003
16	G	2013-09-04	-55.1092	43.2263
16	G	2013-09-05	-53.5165	50.7343
16	G	2013-09-06	-51.9775	50.512
16	G	2013-09-07	-52.8262	49.0304
16	G	2013-09-08	-53.1595	49.9983
16	G	2013-11-01	-49.1632	46.8736
16	G	2013-11-02	-49.4118	47.7144
16	G	2013-11-05	-48.5246	47.3497
16	G	2013-11-06	-48.017	46.586
16	G	2013-11-07	-48.3652	47.8067
16	G	2013-11-08	-50.9712	50.0118
16	G	2013-11-09	-47.4452	48.6072
16	G	2013-11-11	-48.6421	46.1305
16	G	2013-11-12	-48.735	45.0618
16	G	2013-11-13	-51.946	44.9879
16	G	2013-11-14	-49.9048	46.2432
16	G	2013-11-15	-50.9888	44.5116
16	G	2013-11-16	-50.6888	45.1225
16	G	2013-11-17	-51.5083	46.0584
16	G	2013-11-18	-51.959	46.3346
16	G	2013-11-19	-50.4012	45.6192
16	G	2013-11-20	-50.5894	47.568
16	G	2013-11-21	-50.6423	46.5182
16	G	2013-11-22	-50.2	48.8115
16	G	2013-11-23	-47.2525	48.0998
16	G	2013-11-24	-50.1849	47.3976
16	G	2013-11-25	-48.3526	50.019
16	G	2013-11-26	-50.1483	46.9933
16	G	2013-11-27	-50.1889	47.6241
16	G	2013-11-28	-50.9808	47.2606
16	G	2013-11-29	-48.8915	47.8956
16	G	2013-11-30	-50.2954	45.8622
16	G	2013-12-01	-49.8255	47.1769
16	G	2013-12-02	-49.8574	46.8194
16	G	2013-12-03	-50.7593	46.463
16	G	2013-12-04	-50.2793	48.1054
16	G	2013-12-05	-49.8016	47.4201
16	G	2013-12-06	-49.8238	46.7351
16	G	2013-12-07	-49.3345	48.0497
16	G	2013-12-08	-49.5967	47.3679
16	G	2013-12-09	-49.4886	47.0199
16	G	2013-12-10	-50.3804	47.0064
16	G	2013-12-11	-49.5121	46.9941
16	G	2013-12-12	-49.274	46.6495
16	G	2013-12-13	-50.2747	48.981
16	G	2013-12-14	-48.0361	49.9699
16	G	2013-12-15	-50.0392	46.6233
16	G	2013-12-16	-49.5407	47.6176
16	G	2013-12-17	-48.5527	46.9455
16	G	2013-12-18	-49.6745	46.6077
16	G	2013-12-19	-49.4262	47.6056
16	G	2013-12-20	-48.9382	44.5875
16	G	2013-12-21	-50.3099	49.9427
16	G	2013-12-22	-51.6917	47.2702
16	G	2013-12-23	-50.8136	48.2813
16	G	2013-12-24	-51.3155	48.6169
16	G	2013-12-25	-50.1971	46.9448
16	G	2013-12-26	-51.0785	45.6045
16	G	2013-12-27	-50.9608	47.2896
16	G	2013-12-28	-52.0835	49.6365
16	G	2013-12-29	-51.0933	44.9583
16	G	2013-12-30	-50.5963	47.6483
16	G	2013-12-31	-50.8579	47.3259
16	G	2014-01-01	-51.6191	46.3376
16	G	2014-01-02	-51.3808	46.3512
16	G	2014-01-03	-51.8934	47.6991
16	G	2014-01-04	-52.2854	48.0478
16	G	2014-01-05	-52.2972	48.0649
16	G	2014-01-06	-53.4375	46.4187
16	G	2014-01-07	-51.96	47.438
16	G	2014-01-08	-52.2323	48.1246
16	G	2014-01-09	-50.6358	49.816
16	G	2014-01-10	-51.2846	47.1745
16	G	2014-01-11	-51.0673	48.1976
16	G	2014-01-12	-49.7336	51.8845
16	G	2014-01-13	-50.0105	48.2544
16	G	2014-01-14	-49.4213	47.6218
16	G	2014-01-15	-53.969	51.9729
16	G	2014-01-16	-50.3848	48.0217
16	G	2014-01-17	-50.1788	49.7224
16	G	2014-01-18	-49.9808	50.0906
16	G	2014-01-19	-49.7824	50.1307
16	G	2014-01-20	-51.3429	49.5136
16	G	2014-01-21	-50.3932	48.8987
16	G	2014-01-22	-49.3346	48.9467
16	G	2014-01-23	-50.0243	47.9981
16	G	2014-01-24	-50.5974	49.0513
16	G	2014-01-25	-49.9163	47.7798
16	G	2014-01-26	-50.6101	49.1676
16	G	2014-01-27	-51.9441	50.544
16	G	2014-01-28	-51.2721	48.9597
16	G	2014-01-29	-52.3682	51.342
16	G	2014-01-30	-52.0752	49.4428
16	G	2014-01-31	-52.6709	51.4913
17	G	2013-07-26	-53.5157	44.464
17	G	2013-07-28	-55.0247	44.0235
17	G	2013-07-29	-51.5232	45.8605
17	G	2013-07-30	-50.2826	47.3278
17	G	2013-07-31	-51.9284	46.1679
17	G	2013-08-01	-51.707	42.4002
17	G	2013-08-02	-54.9827	40.8617
17	G	2013-08-03	-49.9916	44.9408
17	G	2013-08-04	-49.1427	44.5273
17	G	2013-08-05	-51.5438	44.1108
17	G	2013-08-06	-49.2124	42.1865
17	G	2013-08-07	-49.3323	47.4016
17	G	2013-08-08	-52.9811	48.8681
17	G	2013-08-09	-52.3825	51.0791
17	G	2013-08-10	-54.6654	51.7977
17	G	2013-08-11	-51.6202	47.2055
17	G	2013-08-12	-52.1143	52.836
17	G	2013-08-13	-52.5306	53.1646
17	G	2013-08-14	-53.7318	50.828
17	G	2013-08-15	-54.7785	51.1601
17	G	2013-08-16	-52.7087	51.1002
17	G	2013-08-17	-51.9842	53.7139
17	G	2013-08-18	-53.5627	51.7326
17	G	2013-08-19	-53.1015	53.9687
17	G	2013-08-20	-51.6897	50.8251
17	G	2013-08-21	-53.3492	54.2124
17	G	2013-08-22	-52.6811	52.9825
17	G	2013-08-23	-53.9789	55.2259
17	G	2013-08-26	-52.0842	52.6212
17	G	2013-08-27	-51.7817	52.9064
17	G	2013-08-28	-50.0784	56.3308
17	G	2013-08-29	-48.4198	54.2498
17	G	2013-08-30	-55.6446	52.5496
17	G	2013-08-31	-50.0785	54.4066
17	G	2013-09-01	-52.9541	48.2698
17	G	2013-09-02	-53.3747	53.7096
17	G	2013-09-03	-53.1989	54.3625
17	G	2013-09-04	-54.4693	45.2595
17	G	2013-09-05	-55.1217	54.006
17	G	2013-09-06	-54.4928	49.6921
17	G	2013-09-07	-53.6711	53.9964
17	G	2013-09-08	-56.4012	51.2539
18	G	2013-07-24	-57.519	44.5173
18	G	2013-07-25	-52.3873	44.4915
18	G	2013-07-26	-52.6394	43.7122
18	G	2013-07-27	-53.5039	46.2908
18	G	2013-07-28	-50.7747	44.0239
18	G	2013-07-29	-50.5163	46.9865
18	G	2013-07-30	-51.035	46.9556
18	G	2013-07-31	-50.9327	45.4235
18	G	2013-08-01	-50.0777	44.2715
18	G	2013-08-02	-48.8266	47.6006
18	G	2013-08-03	-49.2328	46.4335
18	G	2013-08-04	-49.0064	45.6475
18	G	2013-08-05	-48.5377	45.2322
18	G	2013-08-06	-47.4425	45.937
18	G	2013-08-07	-48.9648	47.0268
18	G	2013-08-08	-47.4989	46.2199
18	G	2013-08-09	-47.549	44.2938
18	G	2013-08-10	-46.4704	43.8646
18	G	2013-08-11	-47.628	44.1838
18	G	2013-08-12	-47.4255	44.5015
18	G	2013-08-13	-46.5951	44.4402
18	G	2013-08-14	-50.0326	42.8532
18	G	2013-08-15	-47.9504	43.1615
18	G	2013-08-16	-49.0156	41.9514
18	G	2013-08-17	-48.5499	44.92
18	G	2013-08-18	-47.8851	39.4985
18	G	2013-08-19	-48.4016	47.8228
18	G	2013-08-20	-49.1213	42.37
18	G	2013-08-21	-49.5455	45.3465
18	G	2013-08-22	-48.9812	46.0301
18	G	2013-08-23	-47.6893	42.4462
18	G	2013-08-24	-47.8593	46.2117
18	G	2013-08-25	-51.6803	47.6596
18	G	2013-08-26	-50.7662	44.8061
18	G	2013-08-27	-49.9438	48.5952
18	G	2013-08-28	-50.5498	41.7922
18	G	2013-08-29	-51.4829	45.1854
18	G	2013-08-30	-51.4411	45.4237
18	G	2013-08-31	-50.4014	43.2694
18	G	2013-09-01	-51.1136	42.684
18	G	2013-09-02	-50.4383	43.6781
18	G	2013-09-03	-50.5	47.1015
18	G	2013-09-04	-49.9537	48.1023
18	G	2013-09-05	-50.7956	45.8461
18	G	2013-09-06	-49.2583	45.1684
18	G	2013-09-07	-48.0041	39.0692
18	G	2013-09-08	-49.0467	47.0788
18	G	2013-11-01	-48.9125	47.2003
18	G	2013-11-02	-48.1618	47.7149
18	G	2013-11-03	-49.0457	46.2758
18	G	2013-11-04	-50.4007	48.7791
18	G	2013-11-05	-49.7739	47.6768
18	G	2013-11-06	-48.2649	47.5702
18	G	2013-11-07	-48.7459	47.4693
18	G	2013-11-08	-49.4762	47.7117
18	G	2013-11-09	-49.5752	48.6067
18	G	2013-11-11	-49.8862	49.1008
18	G	2013-11-12	-47.3619	46.7144
18	G	2013-11-13	-51.326	44.988
18	G	2013-11-14	-49.6529	47.2436
18	G	2013-11-15	-49.7353	46.5091
18	G	2013-11-16	-49.3182	45.4544
18	G	2013-11-17	-50.3883	46.0586
18	G	2013-11-18	-49.8289	46.3349
18	G	2013-11-19	-49.1528	44.6227
18	G	2013-11-21	-50.5247	44.8572
18	G	2013-11-22	-48.0774	50.4623
18	G	2013-11-23	-47.3868	45.1026
19	G	2013-07-27	-51.2366	48.9016
19	G	2013-07-28	-53.0054	47.3875
19	G	2013-07-29	-51.7794	44.7457
19	G	2013-07-30	-51.4293	42.4732
19	G	2013-07-31	-56.0698	42.0654
19	G	2013-08-01	-52.1916	45.3884
19	G	2013-08-02	-53.2105	45.3518
19	G	2013-08-03	-53.3573	45.6866
19	G	2013-08-04	-52.9921	47.8998
19	G	2013-08-05	-52.2686	48.2347
19	G	2013-08-06	-51.3005	47.8194
19	G	2013-08-07	-51.8599	42.5112
19	G	2013-08-08	-53.2616	43.9693
19	G	2013-08-09	-49.8068	42.7822
19	G	2013-08-10	-52.0681	47.6342
19	G	2013-08-11	-49.7693	41.9167
19	G	2013-08-12	-47.5495	43.7481
19	G	2013-08-13	-47.4642	46.3381
19	G	2013-08-14	-50.0163	45.8869
19	G	2013-08-15	-47.9382	45.443
19	G	2013-08-16	-47.4958	45.7527
19	G	2013-08-17	-47.9165	47.2112
19	G	2013-08-18	-46.8658	43.7009
19	G	2013-08-19	-45.5476	45.1417
19	G	2013-08-20	-48.4931	41.9885
19	G	2013-08-21	-46.5476	44.9643
19	G	2013-08-22	-48.4975	42.9485
19	G	2013-08-23	-46.2869	46.7016
19	G	2013-08-24	-47.6329	41.5606
19	G	2013-08-25	-50.5617	45.7129
19	G	2013-08-26	-49.1254	46.7591
19	G	2013-08-27	-49.9557	46.6355
19	G	2013-08-28	-50.178	42.1941
19	G	2013-08-29	-48.3472	47.9448
19	G	2013-08-30	-49.0632	45.0308
19	G	2013-08-31	-50.6436	44.8629
19	G	2013-09-01	-50.728	43.8765
19	G	2013-09-02	-50.7871	47.6959
19	G	2013-09-03	-50.6468	43.8762
19	G	2013-09-04	-49.3213	48.5066
19	G	2013-09-05	-48.6984	40.9404
19	G	2013-09-06	-50.1228	48.0463
19	G	2013-09-07	-48.5947	45.721
19	G	2013-09-08	-50.042	47.922
20	G	2013-07-22	-52.5208	44.9365
20	G	2013-07-23	-52.5399	40.0854
20	G	2013-07-24	-53.0152	45.2583
20	G	2013-07-25	-53.781	41.5084
20	G	2013-07-26	-51.9069	39.6188
20	G	2013-07-27	-50.2715	42.9418
20	G	2013-07-28	-56.1757	39.1834
20	G	2013-07-29	-52.0405	42.5072
20	G	2013-07-30	-50.155	46.9557
20	G	2013-07-31	-55.8263	40.569
20	G	2013-08-01	-52.7052	42.7721
20	G	2013-08-03	-52.8551	46.0599
20	G	2013-08-04	-52.6271	47.1522
20	G	2013-08-05	-53.1738	44.1106
20	G	2013-08-06	-51.205	43.6813
20	G	2013-08-07	-52.2261	45.1421
20	G	2013-08-08	-50.6396	44.3445
20	G	2013-08-09	-50.765	49.5745
20	G	2013-08-10	-49.9154	51.7983
20	G	2013-08-11	-50.462	50.9861
20	G	2013-08-12	-51.6411	49.803
20	G	2013-08-13	-54.4251	51.6505
20	G	2013-08-14	-51.7464	48.9345
20	G	2013-08-15	-52.5285	51.1605
20	G	2013-08-16	-54.8115	53.0008
20	G	2013-08-17	-51.0365	47.2106
20	G	2013-08-18	-53.2909	54.0333
20	G	2013-08-19	-52.9891	53.2038
20	G	2013-08-20	-48.9755	45.4369
20	G	2013-08-21	-53.5268	48.433
20	G	2013-08-22	-52.8512	46.029
20	G	2013-08-23	-55.1253	52.5026
20	G	2013-08-24	-54.2055	51.2544
20	G	2013-08-25	-51.1703	49.2088
20	G	2013-08-26	-51.8608	49.0997
20	G	2013-08-27	-53.9535	47.0238
20	G	2013-08-28	-51.5118	48.8601
20	G	2013-08-29	-50.2265	46.363
20	G	2013-08-30	-55.4347	46.6038
20	G	2013-08-31	-50.3894	45.6543
20	G	2013-09-01	-53.9719	45.0786
20	G	2013-09-02	-53.1844	44.487
20	G	2013-09-03	-51.7406	48.7063
20	G	2013-09-04	-54.9236	52.5649
20	G	2013-09-05	-53.169	47.0646
20	G	2013-09-06	-50.9531	53.8068
20	G	2013-09-07	-54.4905	42.3864
20	G	2013-09-08	-53.4831	33.2188
20	G	2013-11-01	-48.9132	46.8737
20	G	2013-11-03	-48.6574	49.875
20	G	2013-11-04	-49.403	47.7906
20	G	2013-11-07	-47.3623	49.1161
20	G	2013-11-08	-46.8367	51.9763
20	G	2013-11-11	-49.5246	44.7987
20	G	2013-11-13	-46.9331	51.5981
20	G	2013-11-17	-49.7605	44.7318
20	G	2013-11-18	-50.3316	44.6756
20	G	2013-11-19	-48.9012	45.6194
20	G	2013-11-20	-48.593	45.2374
20	G	2013-11-21	-50.3952	44.5244
20	G	2013-11-22	-49.8355	45.1449
20	G	2013-11-24	-51.5595	44.0524
20	G	2013-11-27	-50.0722	44.9533
20	G	2013-11-30	-46.2919	48.8734
20	G	2013-12-01	-47.4547	47.842
20	G	2013-12-02	-50.1107	43.4627
20	G	2013-12-03	-50.7624	43.1036
20	G	2013-12-04	-49.7803	47.1074
20	G	2013-12-05	-50.9255	42.7245
20	G	2013-12-06	-49.0744	46.0588
20	G	2013-12-07	-49.9653	47.0509
20	G	2013-12-08	-48.8579	45.6909
20	G	2013-12-09	-50.2404	44.3386
20	G	2013-12-10	-51.001	45.9959
20	G	2013-12-11	-46.5107	49.3339
20	G	2013-12-12	-49.3959	42.615
20	G	2013-12-13	-48.1557	46.6396
20	G	2013-12-14	-48.5381	44.9507
20	G	2013-12-15	-49.2896	45.6118
20	G	2013-12-16	-49.0405	48.2935
20	G	2013-12-17	-46.4223	48.6214
20	G	2013-12-18	-47.3045	46.9415
20	G	2013-12-19	-46.4359	49.945
20	G	2013-12-20	-48.1883	43.2375
20	G	2013-12-25	-49.197	46.6111
20	G	2013-12-26	-49.0785	45.6045
20	G	2013-12-27	-48.5804	46.2885
20	G	2013-12-30	-48.8461	47.315
20	G	2013-12-31	-48.3559	43.6308
20	G	2014-01-01	-47.8681	44.6574
20	G	2014-01-02	-42.3846	52.019
20	G	2014-01-03	-48.6415	45.0207
20	G	2014-01-04	-49.4062	49.0546
20	G	2014-01-05	-48.2958	46.3995
20	G	2014-01-06	-49.5663	45.0742
20	G	2014-01-07	-48.0879	45.0947
20	G	2014-01-08	-46.1136	49.4618
20	G	2014-01-09	-48.2647	48.8208
20	G	2014-01-10	-44.4207	52.4939
20	G	2014-01-12	-50.4806	49.5608
20	G	2014-01-13	-49.0127	49.9203
20	G	2014-01-14	-49.0504	46.9575
20	G	2014-01-16	-48.1376	50.0166
20	G	2014-01-18	-49.7293	49.0997
20	G	2014-01-19	-50.1567	46.4723
20	G	2014-01-21	-47.6455	50.2175
20	G	2014-01-22	-48.7035	48.2769
20	G	2014-01-23	-47.2731	47.3367
20	G	2014-01-25	-48.1634	46.1172
20	G	2014-01-26	-49.2401	49.1674
20	G	2014-01-28	-46.5304	52.9051
20	G	2014-01-29	-45.1189	51.6672
20	G	2014-01-30	-48.6932	48.4485
20	G	2014-01-31	-49.779	45.8868
21	G	2013-07-28	-52.2529	47.7591
21	G	2013-07-29	-55.2833	43.9919
21	G	2013-07-30	-50.4181	44.7133
21	G	2013-08-01	-55.5777	44.271
21	G	2013-08-02	-52.7083	45.7246
21	G	2013-08-03	-53.7436	44.5674
21	G	2013-08-04	-49.3746	47.5263
21	G	2013-08-05	-49.661	46.3537
21	G	2013-08-06	-50.323	44.066
21	G	2013-08-07	-52.3523	44.0187
21	G	2013-08-08	-50.2339	48.4822
21	G	2013-08-09	-50.6636	46.9324
21	G	2013-08-10	-53.2243	43.1016
21	G	2013-08-11	-49.1202	47.2059
21	G	2013-08-12	-47.7822	46.7739
21	G	2013-08-13	-46.7095	47.0935
21	G	2013-08-14	-48.8816	46.6542
21	G	2013-08-15	-48.3091	46.9687
21	G	2013-08-16	-47.7289	48.431
21	G	2013-08-17	-48.648	49.8846
21	G	2013-08-18	-48.6991	50.9706
21	G	2013-08-19	-52.8554	53.5862
21	G	2013-08-20	-51.8034	52.7402
21	G	2013-08-21	-53.7866	46.889
21	G	2013-08-22	-48.9744	47.1824
21	G	2013-08-23	-53.5988	55.226
21	G	2013-08-24	-53.6855	53.5858
21	G	2013-08-25	-52.4031	51.5455
21	G	2013-08-26	-51.4642	52.6214
21	G	2013-08-27	-52.7748	53.6864
21	G	2013-08-28	-52.2391	52.0017
21	G	2013-08-29	-50.6769	53.4635
21	G	2013-08-30	-54.5296	50.5677
21	G	2013-08-31	-53.3172	55.5931
21	G	2013-09-01	-55.1827	51.4616
21	G	2013-09-02	-51.6572	49.3039
21	G	2013-09-03	-53.6428	44.6779
21	G	2013-09-04	-52.6637	53.7887
21	G	2013-09-05	-54.6347	52.3702
21	G	2013-09-06	-52.6228	48.0446
21	G	2013-09-07	-54.3129	51.1019
21	G	2013-09-08	-54.904	50.8397
21	G	2013-11-01	-48.287	49.4877
21	G	2013-11-02	-49.5388	49.0266
21	G	2013-11-03	-50.5435	47.2577
21	G	2013-11-05	-48.1402	49.3198
21	G	2013-11-07	-49.8673	46.8123
21	G	2013-11-08	-50.5927	49.3491
21	G	2013-11-11	-48.7682	48.1161
21	G	2013-11-12	-48.3631	46.0539
21	G	2013-11-13	-50.4448	45.6503
21	G	2013-11-14	-48.2823	47.5737
21	G	2013-11-16	-49.5671	46.117
21	G	2013-11-17	-50.6372	46.7208
21	G	2013-11-18	-49.9611	45.0079
21	G	2013-11-19	-47.7646	49.6073
21	G	2013-11-20	-49.0915	46.2334
21	G	2013-11-21	-49.5238	45.5223
21	G	2013-11-22	-49.7046	45.8098
21	G	2013-11-23	-47.004	47.1056
21	G	2013-11-24	-50.5577	45.3947
21	G	2013-11-25	-48.9786	45.6897
21	G	2013-11-26	-47.1455	48.9927
21	G	2013-11-27	-49.573	44.2863
21	G	2013-11-28	-48.9812	46.9284
21	G	2013-11-29	-50.0143	45.5574
21	G	2013-11-30	-50.2957	45.5289
21	G	2013-12-01	-49.8276	45.1685
21	G	2013-12-02	-50.9781	46.1436
21	G	2013-12-03	-50.7587	47.129
21	G	2013-12-04	-50.1487	48.7795
21	G	2013-12-05	-48.9236	45.0765
21	G	2013-12-06	-49.073	47.7343
21	G	2013-12-07	-49.4642	48.3918
21	G	2013-12-08	-48.8581	45.3569
21	G	2013-12-09	-49.3695	45.6758
21	G	2013-12-10	-49.6306	46.6729
21	G	2013-12-11	-48.6428	45.6496
21	G	2013-12-12	-48.395	44.6352
21	G	2013-12-13	-49.4062	45.6282
21	G	2013-12-14	-49.1576	46.2971
21	G	2013-12-15	-49.7893	46.2895
21	G	2013-12-16	-49.1707	47.6176
21	G	2013-12-17	-49.4225	47.6125
21	G	2013-12-18	-48.8047	45.2616
21	G	2013-12-19	-50.1763	46.9385
21	G	2013-12-20	-48.9383	42.2304
21	G	2013-12-21	-49.4399	46.2684
21	G	2013-12-22	-50.8116	45.591
21	G	2013-12-23	-52.1932	44.589
21	G	2013-12-24	-50.8153	47.2746
21	G	2013-12-25	-50.1971	47.2784
21	G	2013-12-26	-48.3284	45.2701
21	G	2013-12-27	-49.2101	45.2764
21	G	2013-12-28	-48.8322	46.2959
21	G	2013-12-29	-49.7138	45.961
21	G	2013-12-30	-47.478	50.9912
21	G	2013-12-31	-50.2375	46.659
21	G	2014-01-02	-51.0008	46.3512
21	G	2014-01-03	-51.7634	47.6991
21	G	2014-01-04	-49.4067	49.7187
21	G	2014-01-05	-52.1772	48.0649
21	G	2014-01-06	-51.5683	47.418
21	G	2014-01-07	-50.9606	48.1032
21	G	2014-01-08	-51.3623	48.1246
21	G	2014-01-09	-51.0151	49.1528
21	G	2014-01-10	-50.5387	50.8423
21	G	2014-01-11	-52.5681	48.8709
21	G	2014-01-12	-51.5998	48.8981
21	G	2014-01-13	-49.1459	52.2419
21	G	2014-01-15	-49.348	51.3131
21	G	2014-01-16	-51.1387	50.6867
21	G	2014-01-17	-51.8083	49.392
21	G	2014-01-18	-51.1088	48.7691
21	G	2014-01-20	-50.0962	51.4995
21	G	2014-01-21	-52.2761	50.5474
21	G	2014-01-22	-51.3324	47.6162
21	G	2014-01-23	-51.6491	50.6439
21	G	2014-01-24	-52.8474	49.0516
21	G	2014-01-25	-53.5346	46.7799
21	G	2014-01-26	-52.1082	48.171
21	G	2014-01-28	-54.8988	47.3147
21	G	2014-01-29	-54.1168	50.6791
21	G	2014-01-30	-54.9405	47.1249
21	G	2014-01-31	-55.5372	49.8498
22	G	2013-07-22	-52.2762	43.8164
22	G	2013-07-23	-49.9042	41.5632
22	G	2013-07-24	-56.4111	39.3083
22	G	2013-07-25	-54.125	46.7154
22	G	2013-07-26	-51.773	42.9713
22	G	2013-07-27	-51.0232	42.5711
22	G	2013-07-28	-54.3967	45.5191
22	G	2013-07-29	-53.4053	45.4887
22	G	2013-07-30	-48.655	46.9558
22	G	2013-07-31	-49.6737	46.9234
22	G	2013-08-01	-53.3334	43.144
22	G	2013-08-02	-53.8446	44.6063
22	G	2013-08-03	-49.1156	44.195
22	G	2013-08-04	-48.1467	43.7702
22	G	2013-08-05	-50.3931	48.9943
22	G	2013-08-06	-49.5603	46.3111
22	G	2013-08-07	-48.7171	46.652
22	G	2013-08-08	-51.1111	48.8683
22	G	2013-08-09	-50.0089	50.3269
22	G	2013-08-10	-52.9154	51.7979
22	G	2013-08-11	-54.3452	50.6084
22	G	2013-08-12	-53.0211	49.8028
22	G	2013-08-13	-53.938	50.1267
22	G	2013-08-14	-54.3718	48.1663
22	G	2013-08-15	-55.9049	50.3903
22	G	2013-08-16	-52.0936	49.1893
22	G	2013-08-17	-52.5263	48.742
22	G	2013-08-18	-53.7986	53.2698
22	G	2013-08-19	-52.279	48.2147
22	G	2013-08-20	-52.5728	50.4311
22	G	2013-08-21	-55.266	49.9673
22	G	2013-08-22	-53.5475	53.3671
22	G	2013-08-23	-53.9909	54.0571
22	G	2013-08-24	-53.6742	54.7464
22	G	2013-08-25	-53.7762	51.1575
22	G	2013-08-26	-53.6054	49.8771
22	G	2013-08-27	-57.0212	54.0754
22	G	2013-08-28	-54.6338	50.0445
22	G	2013-08-29	-53.0603	53.0699
22	G	2013-08-30	-54.7824	50.1734
22	G	2013-08-31	-54.8518	51.6112
22	G	2013-09-01	-54.3156	51.0644
22	G	2013-09-02	-51.0298	48.8933
22	G	2013-09-03	-52.7454	47.9036
22	G	2013-09-04	-53.6855	50.939
22	G	2013-09-05	-53.8992	50.3277
22	G	2013-09-06	-53.2428	49.693
22	G	2013-09-07	-54.301	52.7494
22	G	2013-09-08	-52.8792	54.1731
22	G	2013-11-01	-48.5439	46.5469
22	G	2013-11-02	-50.5403	48.3754
22	G	2013-11-05	-53.8961	46.6924
22	G	2013-11-06	-54.6391	45.5974
22	G	2013-11-07	-56.6194	45.8236
22	G	2013-11-08	-54.849	46.3863
22	G	2013-11-10	-58.41	51.4837
22	G	2013-11-11	-55.2715	46.459
22	G	2013-11-12	-55.7319	46.7126
22	G	2013-11-13	-53.8179	49.2937
22	G	2013-11-14	-53.0292	49.2279
22	G	2013-11-15	-56.6141	47.1783
22	G	2013-11-16	-56.4388	45.1216
22	G	2013-11-17	-57.3905	44.7305
22	G	2013-11-18	-54.705	48.6577
22	G	2013-11-19	-54.6464	48.6071
22	G	2013-11-20	-57.8315	46.2322
22	G	2013-11-21	-53.7692	48.5138
22	G	2013-11-22	-53.4463	51.13
22	G	2013-11-23	-52.2525	48.099
22	G	2013-11-24	-53.8045	47.7286
22	G	2013-11-25	-53.7255	48.0232
22	G	2013-11-26	-56.15	45.6531
22	G	2013-11-27	-56.0602	46.627
22	G	2013-11-28	-56.9821	46.253
22	G	2013-11-29	-54.6316	47.895
22	G	2013-11-30	-56.9275	43.8497
22	G	2013-12-01	-56.4555	47.1764
22	G	2013-12-02	-54.4739	50.1493
22	G	2013-12-03	-54.8774	48.4681
22	G	2013-12-04	-54.9021	45.0969
22	G	2013-12-05	-55.1722	46.7537
22	G	2013-12-06	-52.9419	49.0733
22	G	2013-12-07	-54.8355	46.7174
22	G	2013-12-08	-54.8484	45.0225
22	G	2013-12-09	-51.7371	49.3586
22	G	2013-12-10	-55.5008	46.3391
22	G	2013-12-11	-55.3819	47.3273
22	G	2013-12-12	-54.7739	46.9829
22	G	2013-12-13	-55.5258	46.6394
22	G	2013-12-14	-54.0375	46.6308
22	G	2013-12-15	-56.6593	46.6232
22	G	2013-12-16	-55.421	46.6169
22	G	2013-12-17	-54.0526	47.279
22	G	2013-12-18	-54.3042	48.6173
22	G	2013-12-19	-53.5562	47.6056
22	G	2013-12-20	-56.5581	47.2704
22	G	2013-12-21	-52.0599	48.9451
22	G	2013-12-22	-53.0618	48.6127
22	G	2013-12-23	-53.1936	47.6053
22	G	2013-12-24	-54.4456	48.617
22	G	2013-12-26	-54.6994	48.6257
22	G	2013-12-27	-54.5808	47.2896
22	G	2013-12-28	-51.7127	47.6303
22	G	2013-12-29	-54.7142	46.972
22	G	2013-12-30	-54.2258	46.6481
22	G	2013-12-31	-53.3572	45.982
22	G	2014-01-01	-52.8709	49.3441
22	G	2014-01-02	-52.1314	47.3514
22	G	2014-01-03	-51.2634	47.6992
22	G	2014-01-04	-56.9068	49.719
22	G	2014-01-05	-52.2975	48.4071
22	G	2014-01-06	-53.5692	48.4255
22	G	2014-01-07	-53.5916	49.1096
22	G	2014-01-08	-53.3617	47.4597
22	G	2014-01-09	-55.5123	46.4843
22	G	2014-01-10	-54.7899	51.8343
22	G	2014-01-11	-52.9473	48.1979
22	G	2014-01-12	-56.8474	46.8967
22	G	2014-01-13	-55.8932	50.2517
22	G	2014-01-14	-58.9263	51.2825
22	G	2014-01-15	-56.7161	49.9834
22	G	2014-01-16	-54.3867	49.3562
22	G	2014-01-17	-54.8063	48.0593
22	G	2014-01-18	-56.3609	50.0913
22	G	2014-01-19	-56.1641	51.1295
22	G	2014-01-20	-56.3445	50.5034
22	G	2014-01-21	-55.2761	50.5478
22	G	2014-01-22	-52.833	47.9473
22	G	2014-01-23	-53.5255	48.6591
22	G	2014-01-24	-54.2187	49.7104
22	G	2014-01-25	-56.1617	45.1243
22	G	2014-01-26	-53.3608	49.4973
22	G	2014-01-27	-54.1976	52.1902
22	G	2014-01-28	-53.7701	47.9738
22	G	2014-01-29	-56.9861	50.3524
22	G	2014-01-30	-59.1996	51.4159
22	G	2014-01-31	-56.4209	51.4922
23	G	2013-07-22	-59.7762	43.8159
23	G	2013-07-23	-55.2826	41.9324
23	G	2013-07-24	-54.759	46.3696
23	G	2013-07-25	-55.1314	45.603
23	G	2013-07-26	-54.8963	42.2302
23	G	2013-07-28	-54.1508	44.7765
23	G	2013-07-29	-51.2888	42.8784
23	G	2013-07-31	-54.8027	45.4231
23	G	2013-08-01	-49.7087	42.0285
23	G	2013-08-02	-54.8426	44.9789
23	G	2013-08-03	-49.8676	43.8114
23	G	2013-08-04	-50.2446	47.5262
23	G	2013-08-05	-47.2787	46.7387
23	G	2013-08-06	-48.5579	46.6963
23	G	2013-08-07	-52.9333	51.1639
23	G	2013-08-08	-54.2022	52.2609
23	G	2013-08-09	-51.012	49.9506
23	G	2013-08-10	-52.813	48.3865
23	G	2013-08-11	-52.9826	48.3354
23	G	2013-08-12	-54.6381	50.1802
23	G	2013-08-13	-54.6644	52.7858
23	G	2013-08-14	-56.0846	52.7332
23	G	2013-08-15	-54.5463	48.8732
23	G	2013-08-16	-54.4619	50.709
23	G	2013-08-17	-55.148	49.8834
23	G	2013-08-18	-54.4036	55.5714
23	G	2013-08-19	-55.0031	51.6632
23	G	2013-08-20	-49.4665	46.977
23	G	2013-08-21	-55.1207	51.8971
23	G	2013-08-22	-53.808	52.2016
23	G	2013-08-23	-52.2409	54.0575
23	G	2013-08-24	-53.4555	51.2546
23	G	2013-08-25	-52.77	51.9331
23	G	2013-08-26	-52.8526	50.2771
23	G	2013-08-27	-53.0383	52.1147
23	G	2013-08-29	-50.8317	50.3104
23	G	2013-08-30	-55.9492	43.8348
23	G	2013-08-31	-52.0923	52.8111
23	G	2013-09-01	-51.6765	52.2696
23	G	2013-09-02	-51.3906	51.7132
23	G	2013-09-03	-54.3516	51.5401
23	G	2013-09-04	-55.1532	54.9983
23	G	2013-09-05	-52.7578	51.9651
23	G	2013-09-06	-51.6319	46.4073
23	G	2013-09-07	-52.4537	49.443
23	G	2013-09-08	-52.0183	51.6724
23	G	2013-11-02	-49.7948	46.4066
23	G	2013-11-03	-52.4164	45.9465
23	G	2013-11-04	-52.1522	48.1258
23	G	2013-11-06	-48.262	48.8883
23	G	2013-11-07	-52.2507	45.1561
23	G	2013-11-08	-52.229	46.3869
23	G	2013-11-09	-49.698	47.2843
23	G	2013-11-10	-52.6677	47.8659
23	G	2013-11-11	-51.0182	48.1156
23	G	2013-11-12	-50.6119	46.7137
23	G	2013-11-13	-51.5742	45.9808
23	G	2013-11-14	-48.1542	46.574
23	G	2013-11-15	-45.2224	53.1091
23	G	2013-11-16	-49.8136	48.1092
23	G	2013-11-17	-46.2574	52.0182
23	G	2013-11-18	-50.0756	48.3287
23	G	2013-11-19	-49.4002	46.2828
23	G	2013-11-20	-48.3361	49.5599
23	G	2013-11-21	-50.3923	46.5182
23	G	2013-11-22	-50.3246	45.8098
23	G	2013-11-23	-48.2568	45.1025
23	G	2013-11-24	-51.3068	46.0598
23	G	2013-11-25	-49.8573	46.6965
23	G	2013-11-26	-50.0287	46.661
23	G	2013-11-27	-51.6914	45.6196
23	G	2013-11-28	-50.4816	46.5958
23	G	2013-11-29	-52.6423	47.2309
23	G	2013-11-30	-51.542	48.873
23	G	2013-12-01	-51.8269	45.8354
23	G	2013-12-02	-52.7284	45.8102
23	G	2013-12-03	-52.5077	48.1267
23	G	2013-12-04	-51.2803	47.1073
23	G	2013-12-05	-51.0522	46.754
23	G	2013-12-06	-51.4449	45.3911
23	G	2013-12-07	-50.3347	47.7169
23	G	2013-12-08	-50.0981	45.3569
23	G	2013-12-09	-50.4897	45.3417
23	G	2013-12-10	-52.2506	46.6728
23	G	2013-12-11	-51.5128	45.6495
23	G	2013-12-12	-50.144	46.6494
23	G	2013-12-13	-50.2757	46.6395
23	G	2013-12-14	-50.0371	47.6313
23	G	2013-12-15	-50.9191	46.957
23	G	2013-12-16	-50.5406	47.9509
23	G	2013-12-17	-50.1728	46.6118
23	G	2013-12-18	-51.4247	45.5959
23	G	2013-12-19	-52.5562	47.2721
23	G	2013-12-20	-52.3083	43.5728
23	G	2013-12-21	-50.3099	45.9248
23	G	2013-12-22	-51.3117	47.6037
23	G	2013-12-23	-47.5639	50.9504
[truncated: 32 more rows]

## Sheet: metadata
ID	unique identifier for individuals
SITE	F=Funk Island, G=Gull Island
DATE	mm/dd/yy
LONGITUDE	filtered (< 500 km between the preceeding position) and corrected using a sun angle 5° (R package "GeoLight" ); decimal degrees
LATITUDE	filtered (< 500 km between the preceeding position) and corrected using a sun angle 5° (R package "GeoLight" ); decimal degrees
