# Supplementary material for: Seasonal Variation in Parental Care Drives Sex-Specific Foraging by a Monomorphic Seabird
Source: PLoS One. 2015 Nov 17;10(11):e0141190. doi: 10.1371/journal.pone.0141190 (PMC4648532; doi:10.1371/journal.pone.0141190)
Supplement: S2 Dataset — (XLSX) [file pone.0141190.s003.xlsx]

## Sheet: S2_File.txt
S2 Dataset. xlsx. Total time spent foraging per day according to individual.
ID	DATE	DEPTH	NUMBER DIVES	TOTAL TIME SUBMERGED
1	2009-08-08	15.0789	173	86.8
1	2009-08-09	111.822	156	102.667
1	2009-08-10	124.959	176	215.867
1	2009-08-11	103.18	311	210.933
1	2009-08-12	103.371	136	106.4
1	2009-08-13	112.628	196	167.2
1	2009-08-14	116.604	179	135.2
1	2009-08-15	113.026	184	200.133
1	2009-08-16	109.048	136	151.2
1	2009-08-17	109.943	211	278.8
1	2009-08-18	118.287	191	224.533
1	2009-08-19	105.965	171	250.667
1	2009-08-20	105.766	174	257.067
1	2009-08-21	121.08	205	355.867
1	2009-08-22	129.034	290	402.667
1	2009-08-23	138.671	232	375.867
1	2009-08-24	131.52	231	341.333
1	2009-08-25	124.66	146	174.4
1	2009-08-26	105.07	88	97.3333
1	2009-08-27	96.409	77	83.2
1	2009-08-28	81.4041	92	78.4
1	2009-08-29	85.4712	149	162.667
1	2009-08-30	91.6373	119	117.6
1	2009-08-31	82.2992	173	199.6
1	2009-09-01	102.186	174	223.6
1	2009-09-02	77.0197	82	84.9333
1	2009-09-03	55.1525	131	116.533
1	2009-09-04	59.319	108	98.4
1	2009-09-05	94.7288	100	126.267
1	2009-09-06	100.099	151	219.467
1	2009-09-07	98.0108	92	146.8
1	2009-09-08	108.949	123	241.467
1	2009-09-09	135.687	119	173.733
1	2009-09-10	80.1112	178	164.267
1	2009-09-11	69.4718	121	158
1	2009-09-12	60.523	105	129.2
1	2009-09-13	60.0258	114	131.867
1	2009-09-14	62.3026	126	122
1	2009-09-15	57.8272	95	82.4
1	2009-09-16	64.2917	99	123.067
1	2009-09-17	65.9909	81	100.533
1	2009-09-18	67.1843	116	141.6
1	2009-09-19	74.1461	112	160.4
1	2009-09-20	77.7159	122	202.133
1	2009-09-21	68.0688	111	141.467
1	2009-09-22	68.9745	158	239.867
1	2009-09-23	66.0819	166	190.533
1	2009-09-24	71.0524	133	199.467
1	2009-09-25	73.8477	91	106.267
1	2009-09-26	65.8914	98	133.733
1	2009-09-27	63.5955	78	111.333
1	2009-09-28	67.3832	99	153.733
1	2009-09-29	64.9963	161	233.2
1	2009-09-30	64.9963	118	215.733
1	2009-10-01	65.1952	147	240.133
1	2009-10-02	69.4718	145	152.533
1	2009-10-03	97.1052	225	255.467
1	2009-10-04	80.4096	149	138.133
1	2009-10-05	109.336	150	164.133
1	2009-10-06	111.137	105	131.867
1	2009-10-07	123.257	162	217.733
1	2009-10-08	121.179	76	117.867
1	2009-10-09	94.9172	82	89.3333
1	2009-10-10	112.231	89	105.333
1	2009-11-01	63.0073	70	112.133
1	2009-11-02	64.0928	35	58
1	2009-11-03	61.0203	41	42.5333
1	2009-11-04	63.2062	52	53.6
1	2009-11-05	64.4991	72	86.4
1	2009-11-06	63.2062	36	51.7333
1	2009-11-07	64.2007	56	77.4667
1	2009-11-08	63.7034	37	59.8667
1	2009-11-09	64.5901	71	134.667
1	2009-11-10	67.1843	47	101.067
1	2009-11-11	67.8805	61	139.333
1	2009-11-12	63.4051	95	142.933
1	2009-11-13	62.9078	26	51.7333
1	2009-11-14	63.4051	46	77.4667
1	2009-11-15	63.9023	35	59.0667
1	2009-11-16	64.0928	38	73.4667
1	2009-11-17	64.5901	42	74
1	2009-11-18	64.789	45	67.2
1	2009-11-19	69.6707	93	89.3333
1	2009-11-20	59.9157	54	56.8
1	2009-11-21	66.6871	21	35.3333
1	2009-11-22	71.1625	41	45.3333
1	2009-11-23	69.3723	17	33.2
1	2009-11-24	67.2732	19	36.2667
1	2009-11-25	67.5716	16	34.5333
1	2009-11-26	75.3396	39	65.0667
1	2009-11-27	76.9287	28	69.4667
1	2009-11-28	73.1516	31	72.8
1	2009-11-29	74.6434	40	78.4
1	2009-11-30	74.345	54	100.933
1	2009-12-01	69.2623	18	36.6667
1	2009-12-02	77.0197	61	117.6
1	2009-12-03	78.6194	48	94.6667
1	2009-12-04	68.875	42	70
1	2009-12-05	76.4314	44	70.4
1	2009-12-06	80.2001	62	68.9333
1	2009-12-07	92.0436	105	188.933
1	2009-12-08	58.7329	120	242.267
1	2009-12-09	96.3201	71	179.733
1	2009-12-10	91.8447	111	256.133
1	2009-12-11	79.614	55	107.2
1	2009-12-12	77.517	56	105.467
1	2009-12-13	80.8074	138	189.467
1	2009-12-14	75.439	82	219.733
1	2009-12-15	76.6303	55	131.467
1	2009-12-16	71.1625	54	74.8
1	2009-12-17	76.1331	66	138.533
1	2009-12-18	123.069	82	208.667
1	2009-12-19	43.1207	178	296.8
1	2009-12-20	42.0161	142	235.067
1	2009-12-21	45.1098	216	330.8
1	2009-12-22	38.5374	195	301.867
1	2009-12-23	41.4194	167	279.067
1	2009-12-24	42.9112	181	316.667
1	2009-12-25	36.5483	245	364.8
1	2009-12-26	45.3976	227	322
1	2009-12-27	44.5025	195	328.533
1	2009-12-28	49.0879	226	343.6
1	2009-12-29	48.4806	182	332.4
1	2009-12-30	43.2202	171	306.533
1	2009-12-31	33.5647	242	385.467
1	2010-01-01	30.7905	294	409.467
1	2010-01-02	31.4761	26	30.9333
4	2010-08-03	137.02	78	121.333
4	2010-08-04	39.5711	15	13.4667
4	2010-08-05	61.5485	59	67.0667
4	2010-08-06	129.862	42	61.6
4	2010-08-07	86.2077	40	69.0667
4	2010-08-08	91.2792	36	56.4
4	2010-08-09	39.6706	10	12
4	2010-08-10	63.3371	14	10.1333
4	2010-08-11	40.2675	13	20.2667
4	2010-08-12	120.415	66	125.2
4	2010-08-13	125.288	78	96.5333
4	2010-08-14	116.139	70	97.2
4	2010-08-15	104.604	47	50.9333
4	2010-08-16	72.8832	11	17.3333
4	2010-08-17	138.712	77	163.2
4	2010-08-18	96.2513	61	70.2667
4	2010-08-19	98.8378	36	40.2667
4	2010-08-20	90.6823	54	55.4667
4	2010-08-21	98.7384	55	72.2667
4	2010-08-22	60.1557	66	83.0667
4	2010-08-23	90.9808	48	64
4	2010-08-24	65.0283	36	50
4	2010-08-25	100.527	94	129.6
4	2010-08-26	53.7909	52	80.6667
4	2010-08-27	55.4821	49	54.5333
4	2010-08-28	119.122	144	226.133
4	2010-08-29	49.7142	47	23.3333
4	2010-08-30	21.4736	60	28.4
4	2010-08-31	27.54	29	39.3333
4	2010-09-01	94.7611	73	91.0667
4	2010-09-02	33.7058	84	75.8667
4	2010-09-03	80.6408	63	82
4	2010-09-04	98.4399	91	129.6
4	2010-09-05	105.201	67	92
4	2010-09-06	63.4366	48	43.0667
4	2010-09-07	88.9932	29	51.8667
4	2010-09-08	70.0003	40	57.8667
4	2010-09-09	39.7701	70	84.4
4	2010-09-10	68.906	75	91.2
4	2010-09-11	72.6843	62	63.2
4	2010-09-12	42.6551	35	35.8667
4	2010-09-13	39.2748	62	58.6667
4	2010-09-14	46.4334	51	58.5333
4	2010-09-15	59.6583	23	34.5333
4	2010-09-16	106.096	24	52.2667
4	2010-09-17	111.068	53	97.4667
4	2010-09-18	30.5224	45	36.2667
4	2010-09-19	29.6291	53	42.6667
4	2010-09-20	40.566	34	41.2
4	2010-09-21	63.1381	75	98.1333
4	2010-09-22	50.8085	38	45.2
4	2010-09-23	88.4958	41	77.8667
2	2009-08-06	116.734	112	139.067
2	2009-08-07	122.304	109	156.933
2	2009-08-08	126.083	109	114.8
2	2009-08-09	135.728	287	380.533
2	2009-08-10	125.187	76	90.5333
2	2009-08-11	120.216	133	161.467
2	2009-08-12	98.9366	96	95.8667
2	2009-08-13	127.674	41	106.933
2	2009-08-14	105.796	34	89.4667
2	2009-08-15	123.993	33	81.2
2	2009-08-16	132.148	38	101.467
2	2009-08-17	127.474	42	118.4
2	2009-08-18	125.586	151	251.067
2	2009-08-19	133.241	102	136
2	2009-08-20	123.894	54	44.9333
2	2009-08-21	126.182	87	148
2	2009-08-22	110.669	237	322.4
2	2009-08-23	88.0976	51	89.3333
2	2009-08-24	111.167	113	201.333
2	2009-08-25	62.741	36	55.7333
2	2009-08-26	111.563	100	138.4
2	2009-08-27	72.2873	67	84.1333
2	2009-08-28	87.0017	74	110.667
2	2009-08-29	52.2	50	66.2667
2	2009-08-30	54.8838	67	72.4
2	2009-08-31	50.112	55	72.4
2	2009-09-01	52.9953	68	72.9333
2	2009-09-02	53.5911	66	61.0667
2	2009-09-03	53.1948	61	63.6
2	2009-09-04	55.977	124	130.4
2	2009-09-05	66.3186	79	84.2667
2	2009-09-06	65.8238	51	71.8667
2	2009-09-07	62.8394	64	80.6667
2	2009-09-08	57.9666	107	123.2
2	2009-09-09	64.5311	103	112.533
2	2009-09-10	72.2873	56	75.2
2	2009-09-11	79.2455	33	43.0667
2	2009-09-12	90.7814	62	109.467
2	2009-09-13	77.357	44	62
2	2009-09-14	69.8987	35	57.3333
2	2009-09-15	72.9815	58	71.2
2	2009-09-16	83.4242	51	67.7333
2	2009-09-17	69.9998	49	69.3333
2	2009-09-18	76.8596	47	74
2	2009-09-19	46.1328	60	55.7333
2	2009-09-20	86.7038	38	54.4
2	2009-09-21	51.2052	47	47.0667
2	2009-09-22	76.6601	63	55.6
2	2009-09-23	47.0292	59	55.6
2	2009-09-24	47.5266	67	78.4
2	2009-09-25	88.196	57	57.0667
2	2009-09-26	69.7019	48	62.4
2	2009-09-27	69.8987	44	66.2667
2	2009-09-28	72.1862	38	50.8
2	2009-09-29	64.1321	40	52.5333
2	2009-09-30	59.4588	45	46.6667
2	2009-10-01	63.0389	38	65.2
2	2009-10-02	64.1321	37	63.0667
2	2009-10-03	64.5311	37	56.5333
2	2009-10-04	89.3903	123	127.333
2	2009-10-05	42.9516	96	81.6
2	2009-10-06	43.1511	132	97.4667
2	2009-10-07	67.9118	69	64.6667
2	2009-10-08	65.3264	70	94.4
2	2009-10-09	85.2143	59	78.8
2	2009-10-10	44.6433	44	48.8
2	2009-10-11	69.9998	49	62.2667
2	2009-10-12	65.0259	38	52
2	2009-10-13	45.8349	28	36.9333
2	2009-10-14	92.2736	35	41.3333
2	2009-11-01	69.5024	35	63.3333
2	2009-11-02	68.1087	38	60.4
2	2009-11-03	67.0154	38	67.3333
2	2009-11-04	68.904	34	52.6667
2	2009-11-05	63.5363	67	126.4
2	2009-11-06	64.829	58	101.6
2	2009-11-07	57.0729	52	80.2667
2	2009-11-08	51.801	84	134.667
2	2009-11-09	53.1948	47	87.4667
2	2009-11-10	55.8786	27	46
2	2009-11-11	53.3916	41	67.4667
2	2009-11-12	56.6739	48	67.2
2	2009-11-13	61.2488	24	34.8
2	2009-11-14	58.1661	31	54
2	2009-11-15	55.5807	36	38.5333
2	2009-11-16	45.4386	35	56.2667
2	2009-11-17	48.8193	56	78
2	2009-11-18	46.5318	47	74
2	2009-11-19	58.2645	65	64.5333
2	2009-11-20	63.5363	69	106.267
2	2009-11-21	64.2306	25	42.8
2	2009-11-22	65.8238	61	93.7333
2	2009-11-23	68.5076	65	85.0667
2	2009-11-24	66.816	45	62.1333
2	2009-11-25	65.2254	34	51.6
2	2009-11-26	69.7019	30	59.2
2	2009-11-27	63.7332	49	84.2667
2	2009-11-28	59.2593	80	104.667
2	2009-11-29	54.9849	136	108
2	2009-11-30	52.5963	98	98.5333
2	2009-12-01	53.1948	66	91.7333
2	2009-12-02	51.2052	114	116.667
2	2009-12-03	49.2156	49	61.8667
2	2009-12-04	52.7958	84	103.6
2	2009-12-05	68.5076	64	108.4
2	2009-12-06	69.5024	89	113.6
2	2009-12-07	54.4875	266	300.933
2	2009-12-08	106.991	76	135.867
2	2009-12-09	59.2593	131	204.4
2	2009-12-10	59.1608	126	183.867
2	2009-12-11	58.1661	88	147.333
2	2009-12-12	58.1661	99	134.133
2	2009-12-13	96.1517	112	227.467
2	2009-12-14	174.309	139	311.067
2	2009-12-15	60.653	105	131.333
2	2009-12-16	54.6843	70	65.6
2	2009-12-17	55.6791	80	92.9333
2	2009-12-18	52.0989	36	53.7333
2	2009-12-19	57.5702	100	140.4
2	2009-12-20	51.4047	86	146.8
2	2009-12-21	53.1948	109	193.067
2	2009-12-22	60.0546	129	208.4
2	2009-12-23	105.996	118	190
2	2009-12-24	93.1673	36	90.6667
2	2009-12-25	111.066	90	210.133
2	2009-12-26	52.7958	184	374.533
2	2009-12-27	59.8551	64	101.067
2	2009-12-28	60.7515	129	282
2	2009-12-29	45.6354	114	207.067
2	2009-12-30	54.6843	114	219.333
2	2009-12-31	75.3674	82	185.6
2	2010-01-01	97.1465	110	236
2	2010-01-02	79.6445	103	238.267
2	2010-01-03	101.918	71	164.267
2	2010-01-04	101.025	70	162
2	2010-01-05	59.3603	88	161.067
2	2010-01-06	87.797	76	180.8
2	2010-01-07	58.0676	97	146.4
2	2010-01-08	58.9614	125	243.067
2	2010-01-09	60.2541	114	233.733
2	2010-01-10	69.7019	140	243.6
2	2010-01-11	94.2605	66	107.2
2	2010-01-12	109.773	19	44.8
2	2010-01-13	103.908	48	120.4
2	2010-01-14	79.3466	73	168
2	2010-01-15	56.1765	64	143.2
2	2010-01-16	64.829	163	315.6
2	2010-01-17	60.3525	117	267.6
2	2010-01-18	53.889	88	164.8
2	2010-01-19	98.636	140	280.533
2	2010-01-20	69.8003	113	232.533
2	2010-01-21	59.5572	156	345.6
2	2010-01-22	62.3421	125	223.733
2	2010-01-23	67.7123	63	171.867
2	2010-01-24	62.9379	40	61.2
2	2010-01-25	81.7325	99	276.4
2	2010-01-26	65.2254	162	388.8
2	2010-01-27	62.3421	114	288
2	2010-01-28	63.2384	104	246
2	2010-01-29	118.923	82	142.8
2	2010-01-30	47.7261	1	1.86667
3	2009-08-05	25.849	74	69.6
3	2009-08-06	123.697	253	264.4
3	2009-08-07	88.4947	125	122.267
3	2009-08-08	117.828	102	150.533
3	2009-08-09	134.037	155	150.133
3	2009-08-10	112.26	87	161.067
3	2009-08-11	112.26	128	161.6
3	2009-08-12	102.813	100	123.067
3	2009-08-13	96.4491	84	140.267
3	2009-08-14	118.923	97	128.133
3	2009-08-15	83.0265	54	66.1333
3	2009-08-16	114.348	45	71.0667
3	2009-08-17	108.085	131	175.733
3	2009-08-18	117.828	116	150.533
3	2009-08-19	105.498	39	53.3333
3	2009-08-20	123	69	137.067
3	2009-08-21	116.537	151	206.8
3	2009-08-22	95.4551	188	235.867
3	2009-08-23	65.8243	176	214
3	2009-08-24	96.5497	59	106
3	2009-08-25	66.8184	108	182.133
3	2009-08-26	95.1581	125	177.2
3	2009-08-27	76.6625	61	79.6
3	2009-08-28	74.6722	88	122
3	2009-08-29	62.9406	48	61.4667
3	2009-08-30	62.9406	74	77.3333
3	2009-08-31	75.7668	79	65.7333
3	2009-09-01	48.7204	46	38.1333
3	2009-09-02	36.2895	51	42.6667
3	2009-09-03	89.3905	94	74
3	2009-09-04	31.8153	99	62.9333
3	2009-09-05	39.6715	121	72.1333
3	2009-09-06	26.5459	55	35.7333
3	2009-09-07	42.2559	72	69.3333
3	2009-09-08	52.2989	82	39.7333
3	2009-09-09	61.0508	58	64.2667
3	2009-09-10	48.5216	82	72.2667
3	2009-09-11	42.7541	53	50.5333
3	2009-09-12	39.6715	101	86
3	2009-09-13	72.7847	99	128.8
3	2009-09-14	44.9409	76	82.8
3	2009-09-15	64.1334	55	62.2667
3	2009-09-16	87.8001	90	114.667
3	2009-09-17	54.488	67	59.4667
3	2009-09-18	45.9349	63	62
3	2009-09-19	49.6139	58	65.2
3	2009-09-20	53.494	66	71.4667
3	2009-09-21	55.6808	66	64.8
3	2009-09-22	60.2556	58	65.7333
3	2009-09-23	62.84	60	60
3	2009-09-24	65.6255	61	72
3	2009-09-25	64.1334	52	60.2667
3	2009-09-26	70.3968	41	51.0667
3	2009-09-27	63.537	36	48.2667
3	2009-09-28	59.9562	29	34.6667
3	2009-09-29	59.4604	40	51.8667
3	2009-09-30	59.7574	38	56.5333
3	2009-10-01	61.3479	31	44.5333
3	2009-10-02	66.3202	49	63.7333
3	2009-10-03	74.0758	42	68
3	2009-10-04	80.7391	66	97.4667
3	2009-10-05	75.7668	47	91.0667
3	2009-10-06	68.9069	56	71.3333
3	2009-10-07	70.2986	46	86.1333
3	2009-10-08	67.216	47	70.1333
3	2009-10-09	57.6689	32	45.6
3	2009-10-10	68.3082	47	69.6
3	2009-10-11	67.9106	41	68.1333
3	2009-10-12	68.1094	56	102.8
3	2009-10-13	66.222	29	44.6667
3	2009-10-14	67.8124	62	107.733
3	2009-11-01	66.8184	56	104.8
3	2009-11-02	69.6016	46	87.8667
3	2009-11-03	67.216	31	46.9333
3	2009-11-04	70.895	36	68.1333
3	2009-11-05	68.21	46	94.9333
3	2009-11-06	71.6902	73	109.733
3	2009-11-07	71.192	64	88
3	2009-11-08	71.2926	38	58
3	2009-11-09	79.9439	56	138.267
3	2009-11-10	79.3475	38	93.4667
3	2009-11-11	72.6842	58	113.6
3	2009-11-12	72.3871	50	99.8667
3	2009-11-13	71.4914	45	84.5333
3	2009-11-14	67.0172	26	28.8
3	2009-11-15	66.7178	35	58.4
3	2009-11-16	68.1094	53	78.9333
3	2009-11-17	66.7178	60	104
3	2009-11-18	63.9346	47	66.2667
3	2009-11-19	63.9346	35	46
3	2009-11-20	71.2926	32	41.7333
3	2009-11-21	79.6446	42	57.3333
3	2009-11-22	81.3355	33	61.8667
3	2009-11-23	73.0818	49	102.133
3	2009-11-24	83.1248	44	85.7333
3	2009-11-25	77.0601	23	44.8
3	2009-11-26	73.9776	36	79.0667
3	2009-11-27	66.519	55	102.4
3	2009-11-28	65.8243	40	67.2
3	2009-11-29	66.3202	53	92.9333
3	2009-11-30	64.3322	79	128.133
3	2009-12-01	69.7021	78	131.6
3	2009-12-02	70.2986	96	137.867
3	2009-12-03	67.1154	85	138.267
3	2009-12-04	63.3382	85	152.533
3	2009-12-05	67.0172	63	99.4667
3	2009-12-06	67.1154	121	108.4
3	2009-12-07	67.4148	132	175.333
3	2009-12-08	66.8184	88	164.933
3	2009-12-09	69.204	68	104.4
3	2009-12-10	75.568	48	89.0667
3	2009-12-11	72.1883	70	159.6
3	2009-12-12	89.9869	72	185.867
3	2009-12-13	93.3666	73	196.933
3	2009-12-14	87.6995	72	203.067
3	2009-12-15	83.2253	57	120.4
3	2009-12-16	70.3968	51	80.8
3	2009-12-17	64.6292	54	76.4
3	2009-12-18	63.4364	58	120.667
3	2009-12-19	94.0635	96	130.267
3	2009-12-20	101.819	30	59.8667
3	2009-12-21	108.581	74	100
3	2009-12-22	75.3692	98	139.6
3	2009-12-23	57.8677	86	140
3	2009-12-24	55.8796	89	144.133
3	2009-12-25	48.5216	122	191.467
3	2009-12-26	48.6199	130	199.333
3	2009-12-27	72.9835	158	205.6
3	2009-12-28	54.5863	83	133.2
3	2009-12-29	45.9349	91	150.133
3	2009-12-30	64.6292	102	184.533
3	2009-12-31	69.9992	78	130.667
3	2010-01-01	68.1094	141	224.933
3	2010-01-02	66.8184	107	258.667
3	2010-01-03	67.216	63	130.933
3	2010-01-04	64.6292	100	232.933
3	2010-01-05	64.3322	106	260.933
3	2010-01-06	63.834	99	250.933
3	2010-01-07	63.834	57	97.7333
3	2010-01-08	64.3322	86	157.6
3	2010-01-09	67.9106	90	143.467
3	2010-01-10	64.6292	69	112.267
3	2010-01-11	65.3262	101	243.867
3	2010-01-12	73.6782	87	229.067
3	2010-01-13	73.877	83	221.6
3	2010-01-14	71.5896	80	133.467
3	2010-01-15	68.3082	57	140
3	2010-01-16	66.0232	48	127.6
3	2010-01-17	66.9166	53	97.7333
3	2010-01-18	75.1704	59	124.133
3	2010-01-19	125.486	70	145.867
3	2010-01-20	94.2623	141	243.733
3	2010-01-21	55.5803	108	172.4
3	2010-01-22	73.9776	81	147.2
3	2010-01-23	131.752	91	208.533
3	2010-01-24	142.29	55	119.467
3	2010-01-25	133.838	98	228.533
3	2010-01-26	104.106	118	258.133
3	2010-01-27	103.709	309	242.267
3	2010-01-28	50.9073	79	112.933
3	2010-01-29	134.635	73	124.4
3	2010-01-30	60.9502	70	116.133
3	2010-01-31	63.1394	51	106.667
5	2010-08-13	151.438	60	127.2
5	2010-08-14	155.217	39	91.4667
5	2010-08-15	150.842	22	75.0667
5	2010-08-16	152.83	62	198.267
5	2010-08-17	150.744	32	98.5333
5	2010-08-18	153.826	45	93.3333
5	2010-08-19	146.863	40	92.4
5	2010-08-20	148.753	71	136.533
5	2010-08-21	153.229	59	173.2
5	2010-08-22	155.912	73	160.4
5	2010-08-23	136.324	110	218.4
5	2010-08-24	156.907	80	184.8
5	2010-08-25	135.627	111	155.333
5	2010-08-26	121.011	138	180.267
5	2010-08-27	110.57	45	65.3333
5	2010-08-28	78.7505	32	43.8667
5	2010-08-29	87.8977	36	49.6
5	2010-08-30	58.9604	35	41.7333
5	2010-08-31	94.0641	66	91.6
5	2010-09-01	106.591	52	76.8
5	2010-09-02	72.6825	84	121.333
5	2010-09-03	70.0983	88	142.933
5	2010-09-04	67.216	67	100.533
5	2010-09-05	80.1424	56	108.8
5	2010-09-06	80.5389	42	84.9333
5	2010-09-07	75.964	64	119.067
5	2010-09-08	74.6732	82	108.267
5	2010-09-09	75.5675	60	67.7333
5	2010-09-10	97.3456	69	155.067
5	2010-09-11	114.746	87	164.267
5	2010-09-12	109.676	48	100
5	2010-09-13	71.1921	50	59.3333
5	2010-09-14	66.4203	47	60.4
5	2010-09-15	89.1911	34	48.4
5	2010-09-16	88.7919	38	48.2667
5	2010-09-17	27.1408	24	24.9333
5	2010-09-18	71.6898	35	40.8
5	2010-09-19	31.6146	29	30.6667
5	2010-09-20	80.5389	46	53.6
5	2010-09-21	73.6779	83	108
5	2010-09-22	86.7054	32	65.2
5	2010-09-23	69.5022	35	76.9333
5	2010-09-24	67.0164	29	47.7333
5	2010-09-25	52.0009	48	62.1333
5	2010-09-26	79.147	34	52.2667
5	2010-09-27	75.8655	40	66.8
5	2010-09-28	73.6779	41	64
5	2010-09-29	107.089	46	107.6
5	2010-09-30	79.3466	34	59.6
5	2010-10-01	93.7634	24	49.2
5	2010-10-02	104.603	54	107.333
5	2010-10-03	87.7992	67	126
5	2010-10-04	80.0413	39	59.7333
5	2010-10-05	84.1185	35	72.9333
5	2010-10-06	83.2243	35	50.5333
5	2010-10-07	82.527	51	85.3333
5	2010-10-08	93.8645	53	104.267
5	2010-10-09	100.627	34	67.7333
5	2010-10-10	87.0034	43	71.2
5	2010-10-11	90.6815	34	44.9333
5	2010-10-12	72.6825	26	38.9333
5	2010-10-13	53.9889	22	31.3333
5	2010-10-14	51.8013	17	21.6
5	2010-10-15	79.4451	33	53.8667
5	2010-10-16	76.9594	23	51.2
5	2010-10-17	99.9298	39	68
5	2010-11-01	77.6566	18	39.7333
5	2010-11-02	77.0578	22	48.4
5	2010-11-03	76.4617	21	45.8667
5	2010-11-04	75.1709	40	86.5333
5	2010-11-05	80.5389	33	72.2667
5	2010-11-06	86.6042	45	78.6667
5	2010-11-07	103.509	25	49.3333
5	2010-11-08	95.456	26	44.1333
5	2010-11-09	117.828	43	87.7333
5	2010-11-10	91.3788	34	81.6
5	2010-11-11	87.5011	50	129.467
5	2010-11-12	74.3752	26	53.6
5	2010-11-13	74.8702	30	62.6667
5	2010-11-14	72.286	29	56
5	2010-11-15	73.3798	26	51.4667
5	2010-11-16	72.4856	19	36.6667
5	2010-11-17	85.0154	31	86.5333
5	2010-11-18	98.6364	34	84.5333
5	2010-11-19	78.5509	41	85.7333
5	2010-11-20	81.8324	38	78.4
5	2010-11-21	114.546	37	81.3333
5	2010-11-22	79.2455	43	79.3333
5	2010-11-23	83.722	79	152.8
5	2010-11-24	80.1424	34	79.4667
5	2010-11-25	73.7763	34	46.1333
5	2010-11-26	67.5141	17	33.7333
5	2010-11-27	66.9153	40	79.7333
5	2010-11-28	80.837	42	97.7333
5	2010-11-29	73.9759	40	88
5	2010-11-30	70.1968	26	60.9333
5	2010-12-01	85.5104	52	93.3333
5	2010-12-02	140.798	32	92.8
5	2010-12-03	80.9381	43	109.2
5	2010-12-04	96.6483	72	125.6
5	2010-12-05	62.343	41	81.7333
5	2010-12-06	60.9511	63	127.2
5	2010-12-07	92.4726	50	140.933
5	2010-12-08	106.493	36	89.8667
5	2010-12-09	145.77	46	102.667
5	2010-12-10	84.02	58	165.733
5	2010-12-11	153.328	62	177.467
5	2010-12-12	146.863	53	160
5	2010-12-13	112.06	95	240.533
5	2010-12-14	137.219	72	193.333
5	2010-12-15	74.4736	47	119.067
5	2010-12-16	80.6401	72	183.2
5	2010-12-17	79.4451	76	195.333
5	2010-12-18	78.6493	69	194.4
5	2010-12-19	85.9096	56	152
5	2010-12-20	104.702	82	178.267
5	2010-12-21	98.1387	99	239.2
5	2010-12-22	75.8655	57	154.267
5	2010-12-23	74.9713	90	241.467
5	2010-12-24	77.7551	82	236
5	2010-12-25	84.9143	80	235.733
5	2010-12-26	86.3062	86	227.6
5	2010-12-27	84.6162	66	189.733
5	2010-12-28	87.2004	34	87.6
5	2010-12-29	74.3752	59	152.133
5	2010-12-30	84.7146	59	177.6
5	2010-12-31	86.2077	65	202.933
5	2011-01-01	107.587	40	116.8
5	2011-01-02	163.372	29	95.0667
5	2011-01-03	174.409	25	81.0667
5	2011-01-04	162.776	48	134.133
5	2011-01-05	126.578	53	148.667
5	2011-01-06	117.631	71	196.933
5	2011-01-07	108.979	66	182.4
5	2011-01-08	109.676	44	129.067
5	2011-01-09	113.652	49	138.533
5	2011-01-10	136.026	21	59.3333
5	2011-01-11	118.426	66	214.933
5	2011-01-12	111.962	64	173.467
5	2011-01-13	98.7375	43	107.6
5	2011-01-14	96.6483	59	148
5	2011-01-15	115.938	43	109.2
5	2011-01-16	93.2683	23	53.6
5	2011-01-17	86.3062	53	119.2
5	2011-01-18	123.696	37	103.2
5	2011-01-19	111.265	68	194.667
5	2011-01-20	76.7598	74	218.4
5	2011-01-21	87.5011	53	163.867
5	2011-01-22	80.5389	28	72.8
5	2011-01-23	149.349	47	134
5	2011-01-24	119.22	73	161.467
5	2011-01-25	98.836	61	149.733
5	2011-01-26	117.729	18	39.0667
5	2011-01-27	100.627	4	10.4
6	2010-08-12	101.124	30	62.4
6	2010-08-13	117.93	75	129.467
6	2010-08-14	14.8117	21	12.6667
6	2010-08-15	92.9686	48	115.733
6	2010-08-16	41.957	12	16
6	2010-08-17	146.468	99	193.733
6	2010-08-18	97.6428	74	93.8667
6	2010-08-19	85.4125	44	45.8667
6	2010-08-20	82.5281	46	48.1333
6	2010-08-21	60.4539	56	68.6667
6	2010-08-22	54.8849	59	68.1333
6	2010-08-23	82.5281	61	69.7333
6	2010-08-24	38.6757	56	59.8667
6	2010-08-25	36.6886	55	60.1333
6	2010-08-26	44.7427	54	56
6	2010-08-27	49.0175	77	82.8
6	2010-08-28	105.399	72	81.3333
6	2010-08-29	55.0845	51	55.6
6	2010-08-30	41.1631	77	75.0667
6	2010-08-31	102.218	42	83.7333
6	2010-09-01	81.2363	53	72.1333
6	2010-09-02	69.1046	102	136
6	2010-09-03	53.492	86	101.333
6	2010-09-04	71.0941	80	112.4
6	2010-09-05	70.0982	94	117.6
6	2010-09-06	71.5897	59	58.1333
6	2010-09-07	70.1992	50	52.8
6	2010-09-08	69.7999	54	71.2
6	2010-09-09	69.7999	61	72.9333
6	2010-09-10	71.1927	48	83.0667
6	2010-09-11	77.3584	66	77.0667
6	2010-09-12	80.938	37	83.0667
6	2010-09-13	75.4676	49	108.667
6	2010-09-14	76.6608	74	109.867
6	2010-09-15	84.5176	58	112.8
6	2010-09-16	96.6492	71	123.467
6	2010-09-17	74.0771	52	62.5333
6	2010-09-18	39.3733	50	50.5333
6	2010-09-19	58.2648	48	57.2
6	2010-09-20	68.0101	35	35.2
6	2010-09-21	44.2447	69	67.8667
6	2010-09-22	37.2852	16	24.1333
6	2010-09-23	131.353	55	91.7333
6	2010-09-24	111.066	88	117.867
6	2010-09-25	116.736	32	55.7333
6	2010-09-26	95.853	50	93.7333
6	2010-09-27	86.1077	65	80.9333
6	2010-09-28	67.3148	57	56.5333
6	2010-09-29	55.2818	91	113.067
6	2010-09-30	94.6598	48	78.2667
6	2010-10-01	84.1206	57	55.7333
6	2010-10-02	96.2523	45	78.4
6	2010-10-03	53.0951	26	24.9333
6	2010-10-04	80.2427	52	72.6667
6	2010-10-05	73.0812	51	62.1333
6	2010-10-06	80.938	39	55.0667
6	2010-10-07	67.1152	44	62.6667
6	2010-10-08	62.3424	44	57.2
6	2010-10-09	71.7893	49	83.4667
6	2010-10-10	53.1937	29	33.8667
6	2010-10-11	64.9284	35	57.7333
6	2010-10-12	62.6407	23	42.8
6	2010-11-01	74.3754	20	34
6	2010-11-02	70.0982	27	44.9333
6	2010-11-03	70.4975	17	27.8667
6	2010-11-04	69.9995	38	90.9333
6	2010-11-05	79.0495	37	71.0667
6	2010-11-06	77.1587	13	21.2
6	2010-11-07	76.4635	36	64.4
6	2010-11-08	75.4676	14	31.8667
6	2010-11-09	81.3349	32	70.9333
6	2010-11-10	74.1757	32	75.2
6	2010-11-11	71.888	30	61.6
6	2010-11-12	71.989	28	58.4
6	2010-11-13	81.9315	61	106.267
6	2010-11-14	85.0155	61	151.733
6	2010-11-15	69.7999	38	87.4667
6	2010-11-16	72.1863	33	75.3333
6	2010-11-17	81.4359	23	56.9333
6	2010-11-18	82.0325	73	153.467
6	2010-11-19	90.1853	33	78.6667
6	2010-11-20	89.5887	65	145.2
6	2010-11-21	78.6502	62	148.933
6	2010-11-22	71.0941	90	128.4
6	2010-11-23	68.6067	20	34.4
6	2010-11-24	71.1927	30	64.4
6	2010-11-25	84.5176	49	90.5333
6	2010-11-26	100.327	112	222.133
6	2010-11-27	112.757	122	234.267
6	2010-11-28	90.0866	93	198.4
6	2010-11-29	87.4019	117	245.6
6	2010-11-30	90.2839	100	230.667
6	2010-12-01	101.222	80	189.867
6	2010-12-02	98.1407	67	144.267
6	2010-12-03	138.512	36	96.8
6	2010-12-04	146.071	23	55.6
6	2010-12-05	71.5897	82	112.8
6	2010-12-06	76.8604	65	102.133
6	2010-12-07	153.925	34	68.5333
6	2010-12-08	136.126	39	96.4
6	2010-12-09	144.478	27	66
6	2010-12-10	79.0495	39	66.8
6	2010-12-11	72.8839	94	172.267
6	2010-12-12	68.3084	63	125.867
6	2010-12-13	74.972	90	210.667
6	2010-12-14	76.7618	106	223.6
6	2010-12-15	82.7278	102	204.133
6	2010-12-16	108.68	98	213.6
6	2010-12-17	81.0366	54	101.467
6	2010-12-18	122.801	88	202.8
6	2010-12-19	90.1853	59	135.467
6	2010-12-20	79.4465	48	113.867
6	2010-12-21	101.323	82	199.733
6	2010-12-22	125.584	120	281.333
6	2010-12-23	73.7788	109	225.6
6	2010-12-24	72.9825	81	93.6
6	2010-12-25	71.2914	126	266.4
6	2010-12-26	70.2978	138	300.533
6	2010-12-27	80.3414	105	226.933
6	2010-12-28	91.1788	93	236.533
6	2010-12-29	101.521	98	251.467
6	2010-12-30	90.9815	66	161.333
6	2010-12-31	90.4836	64	168
6	2011-01-01	80.8393	57	124.4
6	2011-01-02	75.3689	108	239.2
6	2011-01-03	69.9995	114	243.733
6	2011-01-04	70.4975	107	233.467
6	2011-01-05	67.0165	118	223.333
6	2011-01-06	67.3148	121	153.467
6	2011-01-07	63.04	80	91.7333
6	2011-01-08	67.0165	68	78.8
6	2011-01-09	66.3213	91	144.533
6	2011-01-10	77.558	66	153.733
6	2011-01-11	84.0196	126	192.267
6	2011-01-12	96.8489	53	98.4
7	2010-08-07	112.559	25	46.9333
7	2010-08-08	115.543	93	204
7	2010-08-09	107.787	37	88
7	2010-08-10	143.783	67	148.533
7	2010-08-11	137.618	62	154.133
7	2010-08-12	133.043	69	143.467
7	2010-08-13	121.011	44	93.0667
7	2010-08-14	131.95	100	155.333
7	2010-08-15	127.972	63	94.2667
7	2010-08-16	125.188	86	99.4667
7	2010-08-17	72.2874	53	55.4667
7	2010-08-18	74.0778	54	62.2667
7	2010-08-19	63.9347	47	48.2667
7	2010-08-20	77.2592	68	84
7	2010-08-21	73.1826	66	74
7	2010-08-22	63.0395	69	80.4
7	2010-08-23	66.1221	73	81.6
7	2010-08-24	51.4044	69	71.6
7	2010-08-25	82.3296	77	86.9333
7	2010-08-26	52.3984	69	76.9333
7	2010-08-27	71.5919	96	116.4
7	2010-08-28	67.3157	87	121.733
7	2010-08-29	63.6363	74	88
7	2010-08-30	65.4266	159	213.2
7	2010-08-31	62.7411	147	210.667
7	2010-09-01	64.5315	172	231.6
7	2010-09-02	63.0395	99	117.067
7	2010-09-03	64.1321	134	193.733
7	2010-09-04	66.4205	106	174
7	2010-09-05	64.1321	121	223.6
7	2010-09-06	62.2431	133	261.333
7	2010-09-07	64.3318	173	376.8
7	2010-09-08	65.4266	171	316.8
7	2010-09-09	76.1643	196	344.4
7	2010-09-10	81.237	181	357.2
7	2010-09-11	84.12	32	61.3333
7	2010-09-12	69.6019	104	200.933
7	2010-09-13	105.896	97	207.2
7	2010-09-14	94.9586	119	238.533
7	2010-09-15	103.708	102	200.4
7	2010-09-16	98.0412	101	201.333
7	2010-09-17	113.553	76	137.333
7	2010-09-18	94.0634	77	126.533
7	2010-09-19	82.628	63	99.7333
7	2010-09-20	87.0029	90	138.533
7	2010-09-21	98.0412	123	151.733
7	2010-09-22	84.0212	75	127.067
7	2010-09-23	79.247	90	140.533
7	2010-09-24	77.4588	154	256.533
7	2010-09-25	66.618	129	200.533
7	2010-09-26	66.9164	181	263.467
7	2010-09-27	70.7955	130	200.533
7	2010-09-28	75.2692	213	366.267
7	2010-09-29	71.6907	199	362.267
7	2010-09-30	79.247	169	340.267
7	2010-10-01	78.7511	180	341.067
7	2010-10-02	82.4305	167	315.2
7	2010-10-03	87.1039	148	288.8
7	2010-10-04	77.3579	88	186.267
7	2010-10-05	99.8316	114	285.467
7	2010-10-06	98.7367	92	179.2
7	2010-10-07	108.581	57	104.533
7	2010-10-08	106.594	58	121.733
7	2010-10-09	116.636	94	191.067
7	2010-10-10	94.7589	69	141.2
7	2010-10-11	85.1139	70	111.333
7	2010-10-12	93.4666	118	249.733
7	2010-10-13	104.902	60	134.8
7	2010-10-14	113.057	91	223.067
7	2010-10-15	128.37	103	267.467
7	2010-10-16	107.787	67	143.467
7	2010-10-17	90.0856	119	245.2
7	2010-10-18	93.4666	131	294.667
7	2010-10-19	73.8781	132	269.6
7	2010-10-20	80.6402	103	188.4
7	2010-10-21	79.745	111	168.8
7	2010-10-22	84.0212	49	108.267
7	2010-11-01	97.0473	27	62
7	2010-11-02	74.3762	32	73.4667
7	2010-11-03	68.9064	38	88
7	2010-11-04	68.4083	44	108.133
7	2010-11-05	69.4023	39	86
7	2010-11-06	74.872	31	67.8667
7	2010-11-07	76.4627	26	39.8667
7	2010-11-08	80.5393	14	31.2
7	2010-11-09	78.1543	25	47.3333
7	2010-11-10	78.8498	20	44.5333
7	2010-11-11	76.2652	27	41.3333
7	2010-11-12	75.7672	21	46.1333
7	2010-11-13	79.0495	33	68.2667
7	2010-11-14	78.4527	25	42.8
7	2010-11-15	78.0534	26	49.7333
7	2010-11-16	90.882	15	25.7333
7	2010-11-17	82.2309	14	34.4
7	2010-11-18	81.8338	22	40.2667
7	2010-11-19	77.2592	38	72.2667
7	2010-11-20	81.4344	18	36.9333
7	2010-11-21	80.5393	33	74.2667
7	2010-11-22	75.7672	103	118.933
7	2010-11-23	71.6907	65	64.6667
7	2010-11-24	75.1704	17	40.2667
7	2010-11-25	79.3479	19	39.7333
7	2010-11-26	72.3862	18	34.6667
7	2010-11-27	76.2652	19	36.6667
7	2010-11-28	75.3701	25	61.0667
7	2010-11-29	69.9003	24	45.2
7	2010-11-30	73.0817	16	30.5333
7	2010-12-01	77.4588	24	52.1333
7	2010-12-02	79.3479	46	74.2667
7	2010-12-03	89.2913	41	64.5333
7	2010-12-04	88.7933	52	118.8
7	2010-12-05	86.3074	31	73.0667
7	2010-12-06	86.1078	65	170.133
7	2010-12-07	70.5958	45	81.4667
7	2010-12-08	70.7955	30	61.2
7	2010-12-09	70.4971	31	61.2
7	2010-12-10	69.7006	26	47.6
7	2010-12-11	66.5193	38	70.9333
7	2010-12-12	66.4205	41	73.6
7	2010-12-13	66.3196	51	106.8
7	2010-12-14	65.5254	47	111.6
7	2010-12-15	68.4083	20	48.9333
7	2010-12-16	76.1643	34	84.2667
11	2011-07-28	87.1038	37	77.7333
11	2011-07-29	94.1638	22	44.9333
11	2011-07-30	114.447	22	49.4667
11	2011-07-31	142.391	198	433.467
11	2011-08-01	160.09	176	343.6
11	2011-08-02	126.679	204	329.867
11	2011-08-03	127.873	203	288.8
11	2011-08-04	71.8895	194	197.333
11	2011-08-05	119.023	172	247.867
11	2011-08-06	101.224	230	266.933
11	2011-08-07	102.316	200	296.267
11	2011-08-08	96.3502	121	175.867
11	2011-08-09	109.376	121	186.533
11	2011-08-10	139.804	113	218.533
11	2011-08-11	137.418	190	302.267
11	2011-08-12	94.86	194	202.933
11	2011-08-13	109.974	119	136.133
11	2011-08-14	119.917	167	193.6
11	2011-08-15	125.684	234	266
11	2011-08-16	124.094	224	296.533
11	2011-08-17	111.266	285	400
11	2011-08-18	132.248	298	403.2
11	2011-08-19	140.102	273	434.933
11	2011-08-20	117.928	169	268.8
11	2011-08-21	111.762	78	136.667
11	2011-08-22	104.505	123	254
11	2011-08-23	98.7369	121	243.6
11	2011-08-24	96.25	191	288.4
11	2011-08-25	117.928	153	281.067
11	2011-08-26	122.203	134	230.933
11	2011-08-27	121.309	81	149.6
11	2011-08-28	119.123	132	273.6
11	2011-08-29	104.307	104	178
11	2011-08-30	106.295	131	252.133
11	2011-08-31	98.0406	154	299.733
11	2011-09-01	74.2762	271	466.4
11	2011-09-02	73.2819	242	480.8
11	2011-09-03	75.1703	242	421.467
11	2011-09-04	74.8722	232	378
11	2011-09-05	86.5053	199	326
11	2011-09-06	86.8033	85	164.667
11	2011-09-07	99.631	132	234.267
11	2011-09-08	86.6055	213	442.133
11	2011-09-09	108.78	169	311.467
11	2011-09-10	97.5447	97	140.933
11	2011-09-11	98.241	69	108.267
11	2011-09-12	106.393	129	182.933
11	2011-09-13	94.3616	92	123.467
11	2011-09-14	119.619	102	154.4
11	2011-09-15	97.1465	113	157.467
11	2011-09-16	119.321	121	170.4
11	2011-09-17	130.856	165	239.6
11	2011-09-18	135.231	159	274.4
11	2011-09-19	99.7311	154	335.067
11	2011-09-20	120.117	158	338.933
11	2011-09-21	118.725	169	336.133
11	2011-09-22	134.137	146	308.667
11	2011-09-23	110.868	176	346.267
11	2011-09-24	125.882	120	275.867
11	2011-09-25	137.32	147	338.4
11	2011-09-26	144.678	155	344.933
11	2011-09-27	136.025	197	393.6
11	2011-09-28	124.79	136	260.267
11	2011-09-29	127.275	132	301.467
11	2011-09-30	135.629	136	326.8
11	2011-10-01	131.054	122	280
11	2011-10-02	129.065	133	317.333
11	2011-10-03	106.493	106	206.667
11	2011-10-04	89.3904	127	286.133
11	2011-10-05	105.697	123	286.133
11	2011-10-06	129.862	120	239.733
11	2011-10-07	103.808	110	187.867
11	2011-10-08	108.284	91	184.4
11	2011-10-09	101.023	99	232.667
11	2011-10-10	124.888	117	278.8
11	2011-10-11	105.499	127	255.067
11	2011-10-12	90.2845	92	162.4
11	2011-10-13	85.0151	50	93.2
8	2010-08-12	74.9711	28	79.6
8	2010-08-13	99.8321	73	142.533
8	2010-08-14	88.1978	52	93.4667
8	2010-08-15	88.1978	100	228.267
8	2010-08-16	92.7701	110	239.2
8	2010-08-17	117.829	100	207.6
8	2010-08-18	122.603	41	78.9333
8	2010-08-19	70.3964	44	90
8	2010-08-20	151.439	153	307.867
8	2010-08-21	140.5	184	347.733
8	2010-08-22	152.334	125	212.933
8	2010-08-23	96.2523	164	216.267
8	2010-08-24	131.153	249	340.133
8	2010-08-25	140.9	223	303.067
8	2010-08-26	105.997	228	305.067
8	2010-08-27	49.0176	213	248.133
8	2010-08-28	83.8207	84	106.933
8	2010-08-29	86.108	60	76.9333
8	2010-08-30	93.07	81	105.333
8	2010-08-31	66.9166	46	76.1333
8	2010-09-01	65.5242	52	66.1333
8	2010-09-02	62.7417	36	46.6667
8	2010-09-03	63.7343	43	66
8	2010-09-04	64.1318	22	35.2
8	2010-09-05	65.1267	36	61.8667
8	2010-09-06	71.4913	38	60.9333
8	2010-09-07	76.3635	32	59.8667
8	2010-09-08	83.8207	65	94.5333
8	2010-09-09	72.0887	61	76
8	2010-09-10	56.4771	53	73.0667
8	2010-09-11	48.6201	60	76.9333
8	2010-09-12	47.8251	48	66.4
8	2010-09-13	72.9836	47	76
8	2010-09-14	66.5191	33	47.0667
8	2010-09-15	66.5191	65	71.2
8	2010-09-16	58.962	110	139.467
8	2010-09-17	61.8468	64	90.2667
8	2010-09-18	88.6929	59	105.067
8	2010-09-19	84.9155	51	96.2667
8	2010-09-20	75.6685	74	129.2
8	2010-09-21	70.5963	84	109.867
8	2010-09-22	52.3998	49	55.2
8	2010-09-23	45.8353	47	60.8
8	2010-09-24	59.657	67	90.9333
8	2010-09-25	47.2277	44	52.9333
8	2010-09-26	38.7757	48	44.9333
8	2010-09-27	48.6201	32	33.7333
8	2010-09-28	49.2175	36	39.3333
8	2010-09-29	47.9251	29	39.8667
8	2010-09-30	44.7428	38	32.4
8	2010-10-01	42.753	63	74.2667
8	2010-10-02	47.3277	36	32.5333
8	2010-10-03	47.7252	43	42.9333
8	2010-10-04	63.4368	40	46.8
8	2010-10-05	32.711	32	31.2
8	2010-10-06	36.0908	46	42.9333
8	2010-10-07	46.6326	46	44.8
8	2010-10-08	62.5418	53	86.4
8	2010-10-09	80.5407	30	54.4
8	2010-10-10	86.7054	43	51.3333
8	2010-10-11	60.4544	58	86.9333
8	2010-10-12	45.9353	36	29.8667
8	2010-10-13	48.7201	29	32
8	2010-10-14	48.9177	37	36.9333
8	2010-10-15	45.0403	17	22.8
8	2010-10-16	46.6326	39	43.8667
8	2010-10-17	49.0176	20	21.0667
8	2010-11-01	50.9075	35	61.4667
8	2010-11-02	87.003	70	125.467
8	2010-11-03	55.6798	28	51.7333
8	2010-11-04	47.1278	22	38.8
8	2010-11-05	59.1619	36	62.1333
8	2010-11-06	46.6326	29	46.4
8	2010-11-07	43.2504	27	46.2667
8	2010-11-08	39.5707	40	74.6667
8	2010-11-09	34.7984	15	28.2667
8	2010-11-10	84.4181	37	66.5333
8	2010-11-11	84.4181	69	147.2
8	2010-11-12	91.6776	52	126
8	2010-11-13	90.5828	57	104.533
8	2010-11-14	48.9177	37	47.7333
8	2010-11-15	50.41	63	111.333
8	2010-11-16	51.305	23	51.8667
8	2010-11-17	68.6065	28	54.2667
8	2010-11-18	64.5316	36	67.7333
8	2010-11-19	54.7848	83	120.933
8	2010-11-20	46.3328	35	41.7333
8	2010-11-21	49.715	23	44.6667
8	2010-11-22	54.5872	57	79.6
8	2010-11-23	65.4266	34	68.6667
8	2010-11-24	64.8292	9	16.4
8	2010-11-25	43.2504	24	37.3333
8	2010-11-26	57.0722	33	57.3333
8	2010-11-27	56.9722	33	58.4
8	2010-11-28	59.2595	50	78
8	2010-11-29	61.9444	34	53.7333
8	2010-11-30	59.757	35	63.8667
8	2010-12-01	66.0216	33	64.1333
8	2010-12-02	47.9251	63	113.867
8	2010-12-03	43.4503	21	35.7333
8	2010-12-04	44.8427	44	86.5333
8	2010-12-05	43.9478	32	52.8
8	2010-12-06	67.9115	33	68.4
8	2010-12-07	69.9013	41	78.5333
8	2010-12-08	61.2494	30	58.2667
8	2010-12-09	88.9928	39	83.6
8	2010-12-10	86.0081	51	125.6
8	2010-12-11	77.656	52	127.467
8	2010-12-12	85.7105	39	77.4667
8	2010-12-13	96.7474	40	99.6
8	2010-12-14	71.5912	42	84.2667
8	2010-12-15	80.7383	80	177.2
8	2010-12-16	83.8207	50	118.133
8	2010-12-17	84.3181	45	98.5333
8	2010-12-18	85.5129	37	86.5333
8	2010-12-19	92.5726	51	118
8	2010-12-20	88.1978	44	104
8	2010-12-21	89.4902	122	253.067
8	2010-12-22	85.5129	45	96.8
8	2010-12-23	65.7241	38	57.2
8	2010-12-24	62.5418	42	84.9333
8	2010-12-25	69.0064	48	103.6
8	2010-12-26	62.6418	45	95.7333
8	2010-12-27	59.1619	61	124.933
8	2010-12-28	70.1988	35	62.4
8	2010-12-29	62.6418	60	120.933
8	2010-12-30	68.6065	59	131.733
8	2010-12-31	71.5912	56	106.8
8	2011-01-01	76.6611	47	87.0667
8	2011-01-02	104.704	37	66.9333
8	2011-01-03	82.9257	56	128.133
8	2011-01-04	87.3028	62	157.467
8	2011-01-05	85.5129	83	201.333
8	2011-01-06	87.4005	64	167.467
8	2011-01-07	90.9803	38	83.8667
8	2011-01-08	109.577	73	160.4
8	2011-01-09	87.1029	64	160.267
8	2011-01-10	91.3777	44	104.533
8	2011-01-11	95.6549	91	236
8	2011-01-12	83.9206	79	205.467
8	2011-01-13	83.9206	68	152.4
8	2011-01-14	105.499	51	89.0667
8	2011-01-15	90.5828	17	45.0667
8	2011-01-16	86.4079	82	221.2
8	2011-01-17	117.531	62	138.267
8	2011-01-18	102.814	69	156
8	2011-01-19	81.4357	92	211.6
8	2011-01-20	97.7423	46	118.933
8	2011-01-21	86.8054	57	141.733
8	2011-01-22	78.451	83	207.067
8	2011-01-23	82.1307	44	124.267
8	2011-01-24	94.8599	125	213.867
8	2011-01-25	92.0751	65	172.267
8	2011-01-26	80.6384	170	175.6
8	2011-01-27	91.5777	92	239.2
8	2011-01-28	87.8979	44	100.133
8	2011-01-29	74.1761	30	82.5333
8	2011-01-30	86.108	60	153.467
12	2011-07-22	64.4311	16	32.1333
12	2011-07-23	168.84	68	100.133
12	2011-07-24	166.653	76	182.133
12	2011-07-25	158.996	46	92.6667
12	2011-07-26	155.018	28	60.6667
12	2011-07-27	157.205	94	129.733
12	2011-07-28	159.393	26	60.9333
12	2011-07-29	140.003	108	123.867
12	2011-07-30	155.216	147	140.4
12	2011-08-01	72.1861	114	90.6667
12	2011-08-02	91.9755	66	80.6667
12	2011-08-03	82.5278	29	44.2667
12	2011-08-04	91.4783	68	90.6667
12	2011-08-06	112.061	28	56.2667
12	2011-08-07	147.959	39	95.8667
12	2011-08-08	34.4003	4	5.33333
12	2011-08-09	141.793	51	114.933
12	2011-08-10	102.217	32	61.6
12	2011-08-11	97.3448	43	84.5333
12	2011-08-12	111.366	68	121.867
12	2011-08-13	121.607	26	54.5333
12	2011-08-14	127.674	101	218.667
12	2011-08-15	88.9921	86	102.667
12	2011-08-16	94.959	70	108.8
12	2011-08-17	74.4739	74	120.267
12	2011-08-18	95.3558	137	182.667
12	2011-08-19	102.714	71	110.8
12	2011-08-20	94.3613	73	107.2
12	2011-08-21	112.757	72	128.267
12	2011-08-22	119.718	90	137.6
12	2011-08-23	72.4849	47	49.8667
12	2011-08-24	73.5799	54	69.7333
12	2011-08-25	64.4311	66	60
12	2011-08-26	63.3361	57	59.6
12	2011-08-27	71.4904	71	61.0667
12	2011-08-28	67.5125	45	54.4
12	2011-08-29	91.079	70	97.0667
12	2011-08-30	124.789	98	131.067
12	2011-08-31	83.6228	84	108
12	2011-09-01	43.3508	103	88.9333
12	2011-09-02	59.5591	83	88
12	2011-09-03	62.4421	94	94
12	2011-09-04	67.1157	46	66.2667
12	2011-09-05	69.4035	40	54
12	2011-09-06	71.5909	60	78.5333
12	2011-09-07	74.2756	73	114
12	2011-09-08	59.5591	93	91.7333
12	2011-09-09	81.8322	83	105.867
12	2011-09-10	64.3306	86	85.8667
12	2011-09-11	48.9184	64	60.9333
12	2011-09-12	60.4531	55	60.6667
12	2011-09-13	79.5443	39	59.8667
12	2011-09-14	77.5553	60	74.1333
12	2011-09-15	51.8015	69	74.9333
12	2011-09-16	51.2063	74	74.2667
12	2011-09-17	47.7256	63	58.6667
12	2011-09-18	65.6239	68	61.8667
12	2011-09-19	48.3207	62	63.0667
12	2011-09-20	73.6778	71	110.267
12	2011-09-21	71.4904	98	106.933
12	2011-09-22	76.6613	92	102.8
12	2011-09-23	49.6141	57	31.7333
12	2011-09-24	40.5657	45	25.7333
12	2011-09-25	37.085	65	34.9333
12	2011-09-26	58.3662	30	35.3333
12	2011-09-27	44.2448	52	33.7333
12	2011-09-28	76.7618	34	35.8667
12	2011-09-29	69.9008	24	32
12	2011-09-30	47.8235	33	34.1333
12	2011-10-01	83.3239	25	45.2
12	2011-10-02	82.5278	50	54.4
12	2011-10-03	58.1652	40	45.4667
12	2011-10-04	81.8322	53	58.2667
12	2011-11-01	59.0618	62	88.2667
12	2011-11-02	60.3526	53	84.6667
12	2011-11-03	61.8443	54	99.0667
12	2011-11-04	67.0152	29	39.6
12	2011-11-05	62.9393	51	84.6667
12	2011-11-06	66.7189	56	84
12	2011-11-07	67.0152	58	76.1333
12	2011-11-08	65.7244	80	66.9333
12	2011-11-09	67.1157	28	38
12	2011-11-10	64.9283	24	30.2667
12	2011-11-11	71.7893	41	62.6667
12	2011-11-12	74.3735	64	95.0667
12	2011-11-13	62.2437	40	46.5333
12	2011-11-14	72.2866	60	73.6
12	2011-11-15	53.4916	37	40.4
12	2011-11-16	67.4146	66	72
12	2011-11-17	62.5425	44	61.4667
12	2011-11-18	76.2645	73	72.5333
12	2011-11-19	62.9393	108	54.9333
12	2011-11-20	65.0262	28	40.8
12	2011-11-21	65.0262	24	41.3333
12	2011-11-22	63.5345	15	29.4667
12	2011-11-23	60.9503	37	54.1333
12	2011-11-24	76.1641	32	46.5333
12	2011-11-25	70.9932	50	47.4667
12	2011-11-26	70.1971	23	32.5333
12	2011-11-27	71.2921	33	56
12	2011-11-28	76.1641	58	55.4667
12	2011-11-29	70.6943	51	78.5333
12	2011-11-30	52.2008	10	11.2
12	2011-12-01	76.7618	47	64
12	2011-12-02	66.518	49	79.2
12	2011-12-03	65.6239	35	73.7333
12	2011-12-04	66.3196	23	42
12	2011-12-05	69.6998	32	55.8667
12	2011-12-06	68.2081	33	32
12	2011-12-07	66.9173	17	23.2
12	2011-12-08	64.1322	100	149.6
12	2011-12-09	70.2976	119	170
12	2011-12-10	69.4035	73	124.533
12	2011-12-11	65.5235	92	133.067
12	2011-12-12	67.9118	173	213.733
12	2011-12-13	68.0097	92	105.867
12	2011-12-14	81.1366	43	76.9333
12	2011-12-15	75.7673	49	93.4667
12	2011-12-16	69.3031	52	122.533
12	2011-12-17	68.3086	43	81.7333
12	2011-12-18	81.8322	35	69.0667
12	2011-12-19	67.6129	61	102.667
12	2011-12-20	67.5125	44	56.5333
12	2011-12-21	67.5125	69	111.733
12	2011-12-22	60.4531	48	67.7333
12	2011-12-23	65.5235	153	150.533
12	2011-12-24	64.9283	55	92.5333
12	2011-12-25	70.5964	62	114.533
12	2011-12-26	67.9118	52	94.2667
12	2011-12-27	82.229	74	149.333
12	2011-12-28	77.7563	34	65.3333
12	2011-12-29	94.5597	43	91.0667
12	2011-12-30	85.4108	58	87.4667
12	2011-12-31	79.4464	65	159.867
12	2012-01-01	87.1035	54	146
12	2012-01-02	112.757	88	194.667
12	2012-01-03	84.9136	54	150.4
12	2012-01-04	66.0207	51	103.467
12	2012-01-05	65.9228	96	202.533
12	2012-01-06	64.6294	129	324.267
12	2012-01-07	61.7464	93	118.267
12	2012-01-08	67.2136	85	153.333
12	2012-01-09	67.8113	112	225.6
12	2012-01-10	67.7108	103	200.133
12	2012-01-11	67.6129	183	216.533
12	2012-01-12	65.6239	33	71.2
12	2012-01-13	65.6239	62	132.533
12	2012-01-14	69.6019	90	232.267
12	2012-01-15	66.518	114	209.467
12	2012-01-16	64.2327	57	126
12	2012-01-17	62.3416	166	199.6
12	2012-01-18	64.2327	62	112.4
12	2012-01-19	63.6349	67	113.6
12	2012-01-20	69.9008	69	150.533
12	2012-01-21	68.507	37	84.1333
12	2012-01-22	64.529	58	131.333
12	2012-01-23	66.9173	96	102.267
12	2012-01-24	68.6074	160	162.533
12	2012-01-25	71.8872	49	106.133
12	2012-01-26	71.7893	32	67.6
12	2012-01-27	67.3141	17	36
12	2012-01-28	70.8953	51	91.0667
12	2012-01-29	69.3031	64	128
12	2012-01-30	63.8333	31	69.4667
12	2012-01-31	70.6943	83	182.8
14	2012-07-17	80.4414	33	47.7333
14	2012-07-18	60.7526	27	40.4
14	2012-07-19	84.5182	33	54.8
14	2012-07-20	75.0707	35	56.2667
14	2012-07-21	108.979	26	53.2
14	2012-07-22	101.52	18	39.0667
14	2012-07-23	127.176	57	86.6667
14	2012-07-24	70.1978	96	79.6
14	2012-07-25	150.346	125	240.8
14	2012-07-26	123.299	183	320.533
14	2012-07-27	131.155	129	224.133
14	2012-07-28	137.119	87	173.2
14	2012-07-29	96.8472	92	138.533
14	2012-07-30	99.731	159	240.8
14	2012-07-31	101.422	103	159.2
14	2012-08-01	117.63	82	139.2
14	2012-08-02	122.602	131	198.267
14	2012-08-03	100.029	157	183.467
14	2012-08-04	78.0531	80	111.333
14	2012-08-05	102.516	114	159.2
14	2012-08-06	110.073	173	233.333
14	2012-08-07	116.238	216	314
14	2012-08-08	119.918	258	336.667
14	2012-08-09	91.4788	72	82.4
14	2012-08-10	109.378	123	145.333
14	2012-08-11	76.165	119	133.2
14	2012-08-12	67.5136	62	73.8667
14	2012-08-13	109.874	290	394.8
14	2012-08-14	114.051	195	266.267
14	2012-08-15	119.619	96	160.533
14	2012-08-16	130.558	89	178.133
14	2012-08-17	95.4569	74	158.933
14	2012-08-18	112.459	74	149.867
14	2012-08-19	111.863	80	170.267
14	2012-08-20	120.314	74	175.067
14	2012-08-21	124.391	104	183.867
14	2012-08-22	109.178	73	100.8
14	2012-08-23	118.525	109	170.8
14	2012-08-24	104.007	93	147.333
14	2012-08-25	96.8472	130	209.2
14	2012-08-26	85.1147	111	227.867
14	2012-08-27	79.8449	137	257.333
14	2012-08-28	77.5576	105	226.133
14	2012-08-29	83.4238	154	279.733
14	2012-08-30	83.4238	126	228.533
14	2012-08-31	84.4172	99	154.4
14	2012-09-01	81.5334	124	193.467
14	2012-09-02	90.0862	117	158.8
14	2012-09-03	99.731	106	175.467
14	2012-09-04	88.3954	99	128.267
14	2012-09-05	56.0793	109	146.933
14	2012-09-06	94.0643	113	170.4
14	2012-09-07	100.13	80	186.8
14	2012-09-08	101.422	113	230.933
14	2012-09-09	99.5337	111	174.533
14	2012-09-10	128.569	129	260.667
14	2012-09-11	111.168	79	150
14	2012-09-12	105.797	82	188.933
14	2012-09-13	80.4414	118	268.667
14	2012-09-14	73.5794	162	307.333
14	2012-09-15	71.689	74	128.8
14	2012-09-16	69.2044	89	130.133
14	2012-09-17	70.9939	75	129.2
14	2012-09-18	79.1475	163	352
14	2012-09-19	85.7111	79	152.667
14	2012-09-20	109.477	60	100
14	2012-09-21	114.746	95	195.6
14	2012-09-22	121.507	84	149.6
14	2012-09-23	136.326	126	277.2
14	2012-09-24	109.178	97	174.4
14	2012-09-25	121.31	140	312.667
14	2012-09-26	124.889	93	206.8
14	2012-09-27	110.869	97	172.8
14	2012-11-01	71.3908	82	150.267
14	2012-11-02	74.2746	82	140
14	2012-11-03	73.6781	21	41.7333
14	2012-11-04	71.5904	57	99.2
14	2012-11-05	70.0991	74	137.6
14	2012-11-06	66.121	47	100.133
14	2012-11-07	63.5355	30	56.9333
14	2012-11-08	69.404	78	192.4
14	2012-11-09	71.79	30	64
14	2012-11-10	72.7834	49	114.667
14	2012-11-11	69.3031	32	56.1333
14	2012-11-12	67.6122	34	57.7333
14	2012-11-13	65.8228	28	36.1333
14	2012-11-14	67.8118	16	28.2667
14	2012-11-15	68.2087	11	20.1333
14	2012-11-16	69.2044	17	33.0667
14	2012-11-17	67.9105	13	28
14	2012-11-18	68.0114	51	141.733
14	2012-11-19	69.1058	24	42.9333
14	2012-11-20	62.5421	19	30
14	2012-11-21	70.9939	31	50.1333
14	2012-11-22	75.4699	28	52.4
14	2012-11-23	79.2484	67	136.267
14	2012-11-24	74.5728	48	122.267
14	2012-11-25	74.972	19	30.9333
14	2012-11-26	73.2812	31	71.2
14	2012-11-27	69.8996	50	88.8
14	2012-11-28	67.7132	14	30.5333
14	2012-11-29	74.5728	47	68.1333
14	2012-11-30	66.4193	64	109.867
14	2012-12-01	64.1319	62	124.667
14	2012-12-02	63.4368	33	75.3333
14	2012-12-03	68.5093	19	33.7333
14	2012-12-04	69.8009	16	31.6
14	2012-12-05	73.3798	17	35.4667
14	2012-12-06	69.1058	22	39.7333
14	2012-12-07	64.1319	38	99.3333
14	2012-12-08	62.8403	39	62.1333
14	2012-12-09	60.8512	27	58.1333
14	2012-12-10	60.9499	27	42.9333
14	2012-12-11	63.9346	33	60.2667
14	2012-12-12	65.3272	49	109.467
14	2012-12-13	62.6407	50	108.667
14	2012-12-14	67.9105	50	84.6667
14	2012-12-15	69.3031	26	49.6
14	2012-12-16	70.0991	23	47.3333
14	2012-12-17	70.6956	29	73.6
14	2012-12-18	67.5136	40	67.2
14	2012-12-19	68.0114	26	49.4667
14	2012-12-20	85.9107	56	126.8
14	2012-12-21	86.4063	53	125.6
14	2012-12-22	80.2418	81	192.4
14	2012-12-23	69.8009	54	96
14	2012-12-24	77.7549	60	135.467
14	2012-12-25	75.0707	117	257.2
14	2012-12-26	69.8996	67	202.667
14	2012-12-27	69.3031	79	207.067
14	2012-12-28	69.8996	64	178.4
14	2012-12-29	69.3031	65	146.4
13	2011-07-23	155.705	38	87.2
13	2011-07-24	151.539	60	104.933
13	2011-07-25	155.02	74	134.933
13	2011-07-26	59.2593	24	43.8667
13	2011-07-27	135.131	36	82.2667
13	2011-07-28	34.7995	17	23.3333
13	2011-07-29	77.2587	14	30.6667
13	2011-07-30	88.9923	20	42
13	2011-07-31	91.5664	43	93.4667
13	2011-08-01	96.3516	24	40.2667
13	2011-08-02	113.056	27	40.2667
13	2011-08-03	109.965	41	71.4667
13	2011-08-04	105.398	36	56.2667
13	2011-08-05	112.361	29	44.9333
13	2011-08-06	132.247	27	55.6
13	2011-08-07	96.5391	107	205.733
13	2011-08-08	77.1481	51	86.8
13	2011-08-09	115.74	90	125.333
13	2011-08-10	130.06	66	133.067
13	2011-08-11	108.881	106	162.133
13	2011-08-12	102.913	41	72.5333
13	2011-08-13	114.846	65	106.133
13	2011-08-14	83.8105	110	119.067
13	2011-08-15	117.829	161	233.867
13	2011-08-16	122.205	146	236.533
13	2011-08-17	117.531	64	106.8
13	2011-08-18	108.97	134	236
13	2011-08-19	73.8674	86	155.067
13	2011-08-20	102.913	71	129.2
13	2011-08-21	91.3789	85	158
13	2011-08-22	107.588	88	167.467
13	2011-08-23	106.393	84	170.933
13	2011-08-24	103.709	36	68.8
13	2011-08-25	114.25	67	133.6
13	2011-08-26	118.127	55	104.533
13	2011-08-27	115.144	98	194
13	2011-08-28	130.259	101	206.667
13	2011-08-29	110.57	54	96.9333
13	2011-08-30	104.605	62	108.8
13	2011-08-31	117.531	33	59.7333
13	2011-09-01	82.1208	43	89.4667
13	2011-09-02	76.3526	84	154.8
13	2011-09-03	75.7661	90	140.4
13	2011-09-04	51.9023	76	100.8
13	2011-09-05	72.1778	62	90.4
13	2011-09-06	51.5947	56	73.2
13	2011-09-07	87.2017	53	107.333
13	2011-09-08	72.3749	17	26.4
13	2011-09-09	70.7958	57	121.333
13	2011-09-10	68.3996	78	154
13	2011-09-11	70.3872	53	93.6
13	2011-09-12	68.5077	74	119.6
13	2011-09-13	61.6459	70	110.133
13	2011-09-14	69.5028	49	65.6
13	2011-09-15	67.1161	44	39.3333
13	2011-09-16	56.0675	58	51.6
13	2011-09-17	70.4978	52	58
13	2011-09-18	55.4715	31	38.4
13	2011-09-19	92.7609	35	60.8
13	2011-09-20	85.9087	39	66
13	2011-09-21	82.5294	34	57.6
13	2011-09-22	58.7642	33	38.4
13	2011-09-23	82.3203	31	43.2
13	2011-09-24	107.886	32	53.2
13	2011-09-25	66.4095	49	54
13	2011-09-26	92.869	24	39.7333
13	2011-09-27	88.6943	46	64.1333
13	2011-09-28	70.1877	28	31.6
13	2011-09-29	54.7865	17	21.0667
13	2011-09-30	44.841	51	34.6667
13	2011-10-01	85.303	16	25.0667
13	2011-10-02	86.7042	36	54.5333
13	2011-11-01	75.9656	115	125.6
13	2011-11-02	76.5617	40	90.1333
13	2011-11-03	76.5617	32	56.1333
13	2011-11-04	76.1555	47	61.4667
13	2011-11-05	78.9483	26	56.9333
13	2011-11-06	71.9879	111	130.8
13	2011-11-07	49.0086	71	46.6667
13	2011-11-08	58.5551	33	38.5333
13	2011-11-09	68.8058	57	91.4667
13	2011-11-10	69.3033	41	79.0667
13	2011-11-11	71.5914	48	97.6
13	2011-11-12	70.0003	30	40.2667
13	2011-11-13	67.9021	66	71.2
13	2011-11-14	64.9194	46	79.7333
13	2011-11-15	68.3083	28	52.9333
13	2011-11-16	65.8231	34	69.8667
13	2011-11-17	64.0325	27	55.2
13	2011-11-18	71.8798	60	134.4
13	2011-11-19	74.663	41	64.8
13	2011-11-20	75.5691	32	74.8
13	2011-11-21	84.0196	17	37.7333
13	2011-11-22	73.3699	36	84.4
13	2011-11-23	70.3872	35	81.0667
13	2011-11-24	70.2983	50	84.9333
13	2011-11-25	68.6063	31	51.6
13	2011-11-26	68.6976	44	69.3333
13	2011-11-27	65.8231	37	70
13	2011-11-28	65.5251	28	46.2667
13	2011-11-29	65.4145	28	46
13	2011-11-30	65.0276	29	51.6
13	2011-12-01	64.8281	15	29.3333
13	2011-12-02	66.1211	22	43.3333
13	2011-12-03	64.53	20	35.2
13	2011-12-04	65.912	29	59.6
13	2011-12-05	65.8231	33	50.8
13	2011-12-06	66.8181	13	25.2
13	2011-12-07	68.3996	46	88.5333
13	2011-12-08	70.8847	24	49.7333
13	2011-12-09	68.0102	45	89.7333
13	2011-12-10	75.4681	47	91.4667
13	2011-12-11	67.2051	30	42.6667
13	2011-12-12	69.1038	60	76.9333
13	2011-12-13	85.0146	21	31.7333
13	2011-12-14	75.0715	56	65.3333
13	2011-12-15	58.5551	56	86.8
13	2011-12-16	69.8008	78	166.267
13	2011-12-17	71.0938	34	74
13	2011-12-18	70.6853	64	101.2
13	2011-12-19	69.8008	35	71.8667
13	2011-12-20	67.2051	75	147.333
13	2011-12-21	93.7559	72	191.467
13	2011-12-22	108.085	26	73.8667
13	2011-12-23	110.46	51	76
13	2011-12-24	119.518	38	105.733
13	2011-12-25	100.228	49	144.267
13	2011-12-26	97.8418	27	60.6667
13	2011-12-27	82.6184	63	156
13	2011-12-28	68.6976	48	94.1333
13	2011-12-29	88.1967	46	105.6
13	2011-12-30	69.1038	44	82.1333
13	2011-12-31	80.2413	41	110.933
13	2012-01-01	83.921	75	182.667
13	2012-01-02	82.926	30	75.8667
13	2012-01-03	100.726	64	132.933
13	2012-01-04	98.3393	57	163.2
13	2012-01-05	118.028	57	103.6
13	2012-01-06	145.175	40	87.4667
13	2012-01-07	126.371	45	130.8
13	2012-01-08	130.158	49	140.267
13	2012-01-09	108.78	29	65.7333
13	2012-01-10	112.659	73	204.667
13	2012-01-11	83.1159	64	165.867
13	2012-01-12	73.281	69	167.2
13	2012-01-13	71.4904	67	75.2
13	2012-01-14	72.8724	87	227.6
13	2012-01-15	74.663	25	50.8
13	2012-01-16	73.3699	112	288
13	2012-01-17	76.7612	102	278.267
13	2012-01-18	82.0319	53	134.933
13	2012-01-19	84.1109	41	92.6667
13	2012-01-20	113.445	60	185.467
13	2012-01-21	95.5441	94	274.8
13	2012-01-22	101.423	105	291.867
13	2012-01-23	157.505	82	236.267
13	2012-01-24	111.664	28	71.8667
13	2012-01-25	90.8814	55	161.333
13	2012-01-26	102.416	28	85.6
13	2012-01-27	86.298	44	95.6
13	2012-01-28	84.606	56	139.467
13	2012-01-29	83.8105	96	103.733
13	2012-01-30	79.1382	40	88.4
13	2012-01-31	72.9829	45	104.933
15	2012-07-18	107.975	23	32.9333
15	2012-07-19	114.846	39	95.3333
15	2012-07-20	102.119	35	61.4667
15	2012-07-21	125.785	53	93.4667
15	2012-07-22	86.2087	47	68.6667
15	2012-07-23	115.543	32	75.0667
15	2012-07-24	116.925	22	49.6
15	2012-07-26	97.2357	13	30.6667
15	2012-07-27	74.1662	11	21.2
15	2012-07-28	62.93	8	12.9333
15	2012-07-29	64.3331	75	97.7333
15	2012-07-30	88.9937	52	85.6
15	2012-07-31	86.2087	36	59.3333
15	2012-08-01	50.4115	9	10.6667
15	2012-08-02	82.3199	17	28.2667
15	2012-08-03	64.4214	38	37.6
15	2012-08-04	74.1662	47	51.6
15	2012-08-05	86.2087	52	86.9333
15	2012-08-06	117.731	124	235.067
15	2012-08-07	102.219	97	145.6
15	2012-08-08	55.5729	89	110
15	2012-08-09	30.9218	44	39.4667
15	2012-08-10	39.7722	107	107.333
15	2012-08-11	42.6456	60	64.4
15	2012-08-12	40.9642	85	83.7333
15	2012-08-13	43.7493	75	68.4
15	2012-08-14	45.4383	62	57.2
15	2012-08-15	47.329	71	58.2667
15	2012-08-16	53.8914	122	144.667
15	2012-08-17	69.6921	115	158.533
15	2012-08-18	73.5808	213	292.533
15	2012-08-19	81.6251	188	215.467
15	2012-08-20	45.1312	171	184
15	2012-08-21	89.6886	141	177.2
15	2012-08-22	46.8318	84	80.5333
15	2012-08-23	54.9759	83	88.9333
15	2012-08-24	65.6248	54	83.0667
15	2012-08-25	98.5294	115	186.4
15	2012-08-26	55.88	89	110
15	2012-08-27	40.8644	71	60.9333
15	2012-08-28	79.8343	82	132.4
15	2012-08-29	71.4925	98	162
15	2012-08-30	94.5524	82	145.6
15	2012-08-31	85.9112	40	81.3333
15	2012-09-01	73.2814	46	59.0667
15	2012-09-02	66.2122	39	58.1333
15	2012-09-03	66.3216	64	57.8667
15	2012-09-04	38.5688	30	33.0667
15	2012-09-05	44.0372	26	32.1333
15	2012-09-06	51.0968	34	35.2
15	2012-09-07	35.2961	48	42.4
15	2012-09-08	52.4903	54	58.9333
15	2012-09-09	45.5286	52	59.4667
15	2012-09-10	75.0722	47	89.0667
15	2012-09-11	91.3796	70	115.333
15	2012-09-12	85.9112	33	69.6
15	2012-09-13	77.6481	44	94.2667
15	2012-09-14	73.3716	54	62.8
15	2012-09-15	32.9103	29	21.8667
15	2012-09-16	71.8802	32	43.8667
15	2012-09-17	71.6806	23	46.1333
15	2012-09-18	34.6896	58	55.7333
15	2012-09-19	96.2415	25	34.6667
15	2012-09-20	42.8548	44	37.6
15	2012-09-21	47.1197	52	52.8
15	2012-09-22	32.6013	34	26.4
15	2012-09-23	47.0199	24	28.9333
15	2012-09-24	61.3503	37	40.5333
15	2012-11-01	64.0336	78	145.2
15	2012-11-02	64.2237	72	146.533
15	2012-11-03	69.195	95	144.4
15	2012-11-04	62.7323	54	62
15	2012-11-05	60.2562	40	55.7333
15	2012-11-06	60.4443	57	91.4667
15	2012-11-07	56.2773	72	113.6
15	2012-11-08	61.7476	59	110.4
15	2012-11-09	62.93	32	58.1333
15	2012-11-10	62.4329	53	115.067
15	2012-11-11	67.5135	74	99.7333
15	2012-11-12	69.3946	56	99.0667
15	2012-11-13	67.813	38	74.4
15	2012-11-14	66.122	36	58.8
15	2012-11-15	65.9128	26	30.5333
15	2012-11-16	67.3158	38	77.8667
15	2012-11-17	63.8359	54	106
15	2012-11-18	63.5365	54	98.4
15	2012-11-19	69.195	28	49.7333
15	2012-11-20	68.6978	41	68.9333
15	2012-11-21	64.4214	64	71.0667
15	2012-11-22	69.195	31	47.0667
15	2012-11-23	72.6749	40	80.5333
15	2012-11-24	72.9839	59	97.7333
15	2012-11-25	76.8515	44	82
15	2012-11-26	74.5751	50	77.2
15	2012-11-27	67.3158	79	134.267
15	2012-11-28	63.7265	36	64
15	2012-11-29	65.525	80	119.2
15	2012-11-30	59.6593	103	145.067
15	2012-12-01	67.1162	52	91.0667
16	2013-11-02	75.7498	49	100.267
16	2013-11-03	89.8206	25	37.4667
16	2013-11-04	92.7039	60	100
16	2013-11-05	101.852	36	70.2667
16	2013-11-06	86.0425	25	45.3333
16	2013-11-07	92.0084	26	50.6667
16	2013-11-08	86.9372	31	50.8
16	2013-11-09	81.7664	31	60.4
16	2013-11-10	80.3247	28	49.3333
16	2013-11-11	85.3959	36	73.2
16	2013-11-12	80.3247	50	75.6
16	2013-11-13	76.3458	25	43.7333
16	2013-11-14	81.9656	73	137.733
16	2013-11-15	67.596	36	67.2
16	2013-11-16	67.596	31	67.8667
16	2013-11-17	68.143	33	78.9333
16	2013-11-18	69.2369	26	47.2
16	2013-11-19	73.2632	27	59.6
16	2013-11-20	68.192	47	107.067
16	2013-11-21	70.53	52	104.4
16	2013-11-22	75.7008	25	52
16	2013-11-23	84.4506	35	65.3333
16	2013-11-24	77.5899	31	60.9333
16	2013-11-25	77.2421	29	62.2667
16	2013-11-26	69.6337	53	94.6667
16	2013-11-27	67.645	32	58.5333
16	2013-11-28	75.6502	84	109.6
16	2013-11-29	81.1688	70	73.0667
16	2013-11-30	77.6895	41	63.0667
16	2013-12-01	81.0202	29	42.2667
16	2013-12-02	95.8861	53	69.2
16	2013-12-03	85.5935	60	82.6667
16	2013-12-04	85.3453	43	95.2
16	2013-12-05	76.6952	42	86.6667
16	2013-12-06	105.333	87	169.733
16	2013-12-07	77.9377	59	96.8
16	2013-12-08	74.6559	92	128.4
16	2013-12-09	68.0434	30	67.3333
16	2013-12-10	74.7065	42	93.6
16	2013-12-11	82.7607	65	136.533
16	2013-12-12	93.2019	58	139.2
16	2013-12-13	73.1146	83	193.333
16	2013-12-14	75.1539	110	243.2
16	2013-12-15	81.5166	60	109.2
16	2013-12-16	81.8154	77	146
16	2013-12-17	73.7612	76	137.067
16	2013-12-18	75.8494	51	106.267
16	2013-12-19	72.9154	199	205.467
16	2013-12-20	69.4851	81	175.867
16	2013-12-21	64.8612	57	95.7333
16	2013-12-22	64.8612	38	61.7333
16	2013-12-23	92.108	55	123.6
16	2013-12-24	93.0027	75	210.533
16	2013-12-25	102.45	94	243.2
16	2013-12-26	93.8468	91	208.933
16	2013-12-27	86.8376	83	213.733
16	2013-12-28	77.2911	118	266.267
16	2013-12-29	71.175	108	205.333
16	2013-12-30	66.2033	94	183.067
16	2013-12-31	66.6507	79	166.4
16	2014-01-01	68.3912	115	288.933
16	2014-01-02	68.0924	151	338.533
16	2014-01-03	69.5357	121	298.8
16	2014-01-04	63.7183	208	339.733
16	2014-01-05	36.5712	225	295.6
16	2014-01-06	64.6131	142	237.2
16	2014-01-07	70.4304	123	241.067
16	2014-01-08	57.7018	172	332.533
16	2014-01-09	72.8665	129	297.067
16	2014-01-10	67.4475	82	139.867
16	2014-01-11	73.562	99	262.133
16	2014-01-12	72.9154	105	268.933
16	2014-01-13	69.8835	91	214.133
16	2014-01-14	68.2426	122	288.933
16	2014-01-15	73.8102	133	258.933
16	2014-01-16	73.8608	110	238.8
16	2014-01-17	72.8665	376	468.267
16	2014-01-18	73.1652	112	294.533
16	2014-01-19	70.7276	102	174.4
16	2014-01-20	68.2426	89	175.733
16	2014-01-21	67.3969	68	155.867
16	2014-01-22	68.0434	60	128.133
16	2014-01-23	66.3029	117	126.267
16	2014-01-24	69.0884	173	265.467
16	2014-01-25	63.6677	202	337.067
16	2014-01-26	72.7179	98	173.467
16	2014-01-27	72.1203	113	240
16	2014-01-28	67.0981	116	244.267
16	2014-01-29	67.5471	67	128.933
16	2014-01-30	66.8009	62	121.467
16	2014-01-31	68.4418	85	191.2
17	2013-11-02	66.2203	58	113.467
17	2013-11-03	66.7182	59	101.2
17	2013-11-04	66.6684	62	83.4667
17	2013-11-05	66.2701	31	50
17	2013-11-06	64.48	30	39.7333
17	2013-11-07	67.1165	37	64.6667
17	2013-11-08	64.6293	46	80.8
17	2013-11-09	62.7894	39	57.2
17	2013-11-10	63.3869	23	38.5333
17	2013-11-11	79.4458	40	63.8667
17	2013-11-12	75.9652	28	44
17	2013-11-13	80.738	56	129.2
17	2013-11-14	74.7725	89	125.333
17	2013-11-15	67.5148	41	81.8667
17	2013-11-16	68.1598	29	52.1333
17	2013-11-17	69.5516	57	102.933
17	2013-11-18	69.3524	40	62.5333
17	2013-11-19	69.9499	39	39.4667
17	2013-11-20	46.5314	28	20.4
17	2013-11-21	78.3029	30	63.4667
17	2013-11-22	78.751	36	66.5333
17	2013-11-23	80.2424	33	61.7333
17	2013-11-24	77.9046	22	35.7333
17	2013-11-25	69.7507	37	45.4667
17	2013-11-26	68.1598	45	85.4667
17	2013-11-27	70.8936	41	93.2
17	2013-11-28	76.9111	69	175.333
17	2013-11-29	68.5083	20	32.8
17	2013-11-30	68.2095	26	45.8667
17	2013-12-01	67.7615	26	40.4
17	2013-12-02	69.6013	37	89.8667
17	2013-12-03	72.6837	48	121.333
17	2013-12-04	70.2984	44	64.9333
17	2013-12-05	72.833	64	136.267
17	2013-12-06	68.807	67	164.533
17	2013-12-07	68.0104	35	70.6667
17	2013-12-08	68.7572	39	87.4667
17	2013-12-09	91.8769	39	78.1333
17	2013-12-10	69.0062	35	62.2667
17	2013-12-11	69.5516	32	57.0667
17	2013-12-12	68.0602	53	78.5333
17	2013-12-13	68.0602	42	85.4667
17	2013-12-14	69.5516	35	62.9333
17	2013-12-15	69.0559	49	104.4
17	2013-12-16	71.0927	75	125.467
17	2013-12-17	71.4412	72	123.467
17	2013-12-18	68.6576	64	116.8
17	2013-12-19	68.4585	75	117.2
17	2013-12-20	68.9066	63	129.733
17	2013-12-21	81.2857	67	148.933
17	2013-12-22	80.2424	43	93.4667
17	2013-12-23	76.4132	78	178.133
17	2013-12-24	95.2082	91	204
17	2013-12-25	83.026	84	221.733
17	2013-12-26	80.8874	60	140.8
17	2013-12-27	77.0605	90	242.933
17	2013-12-28	83.8724	86	240.133
17	2013-12-29	84.8659	88	250.933
17	2013-12-30	81.2857	90	246.267
17	2013-12-31	79.6449	70	110
17	2014-01-01	75.9154	108	264.267
17	2014-01-02	70.8936	106	233.467
17	2014-01-03	76.8115	116	200.8
17	2014-01-04	78.1038	103	272.533
17	2014-01-05	83.9697	110	274.933
17	2014-01-06	85.8096	74	192.933
17	2014-01-07	91.7774	89	257.467
17	2014-01-08	83.3247	105	172.933
17	2014-01-09	141.396	83	249.733
17	2014-01-10	92.0761	132	340.133
17	2014-01-11	113.256	95	242.133
17	2014-01-12	79.0973	95	269.6
17	2014-01-13	81.8831	70	139.2
17	2014-01-14	83.8226	89	254.8
17	2014-01-15	82.8766	96	280.667
17	2014-01-16	81.1861	64	179.6
17	2014-01-17	82.5779	144	327.467
17	2014-01-18	79.7943	114	297.867
17	2014-01-19	80.8376	115	300.933
17	2014-01-20	80.8376	114	322
17	2014-01-21	80.342	111	318.667
17	2014-01-22	80.6407	106	308.933
17	2014-01-23	79.1471	63	94.5333
17	2014-01-24	80.4415	106	276.133
17	2014-01-25	78.5519	161	338.133
17	2014-01-26	80.7878	90	259.6
17	2014-01-27	76.0149	100	276.133
17	2014-01-28	89.6885	106	298.667
17	2014-01-29	84.6667	133	354.8
17	2014-01-30	85.8096	70	166.267
17	2014-01-31	95.7038	98	267.2
18	2013-07-27	99.2859	35	47.8667
18	2013-07-28	106.097	170	226
18	2013-07-29	117.133	143	193.067
18	2013-07-30	120.764	134	198.667
18	2013-07-31	110.372	166	225.467
18	2013-08-01	107.538	102	142.8
18	2013-08-02	116.488	98	120.533
18	2013-08-03	107.986	130	173.2
18	2013-08-04	102.715	122	150.267
18	2013-08-05	105.699	118	126.267
18	2013-08-06	105.699	127	152.933
18	2013-08-07	105.301	133	145.733
18	2013-08-08	100.428	61	76.2667
18	2013-08-09	103.412	105	112.533
18	2013-08-10	106.744	93	108.267
18	2013-08-11	88.4964	117	124.133
18	2013-08-12	72.9838	102	94.9333
18	2013-08-13	79.6454	93	92.4
18	2013-08-14	68.2607	95	83.4667
18	2013-08-15	87.4018	132	131.733
18	2013-08-16	67.7134	108	121.733
18	2013-08-17	56.3784	119	126.667
18	2013-08-18	57.9687	102	109.2
18	2013-08-19	76.7136	136	155.067
18	2013-08-20	55.5325	150	140.133
18	2013-08-21	76.1165	77	90
18	2013-08-22	81.7352	198	214.933
18	2013-08-23	39.6716	68	43.7333
18	2013-08-24	77.0102	70	79.8667
18	2013-08-25	70.5476	74	84.2667
18	2013-08-26	88.0983	89	124.667
18	2013-08-27	106.395	119	186.8
18	2013-08-28	104.952	82	139.333
18	2013-08-29	72.735	68	99.7333
18	2013-08-30	65.4265	86	110.133
18	2013-08-31	73.5808	139	175.6
18	2013-09-01	75.3702	53	67.8667
18	2013-09-02	77.4083	81	103.467
18	2013-09-03	109.725	40	49.4667
18	2013-09-04	106.196	84	100.4
18	2013-09-05	112.56	71	76.9333
18	2013-09-06	102.317	49	51.4667
18	2013-09-07	81.6357	48	66.9333
18	2013-09-08	85.9607	62	77.4667
18	2013-09-09	104.455	61	60
18	2013-09-10	103.661	91	130.667
18	2013-09-11	78.2541	42	52.9333
18	2013-09-12	105.55	119	185.6
18	2013-09-13	96.601	96	102
18	2013-09-14	47.9255	83	87.8667
18	2013-09-15	37.1857	108	83.2
18	2013-09-16	48.3235	35	30.8
18	2013-11-01	66.7183	19	35.4667
18	2013-11-02	67.7134	35	46.2667
18	2013-11-03	68.2607	27	42.5333
18	2013-11-04	66.5211	52	65.8667
18	2013-11-05	59.2605	44	45.0667
18	2013-11-06	60.0068	34	47.8667
18	2013-11-07	63.4878	29	37.6
18	2013-11-08	66.1728	42	62.1333
18	2013-11-09	61.4	35	59.8667
18	2013-11-10	64.4314	28	42.2667
18	2013-11-11	66.0733	57	82
18	2013-11-12	64.6304	32	46.2667
18	2013-11-13	65.8245	35	61.0667
18	2013-11-14	61.0517	44	67.0667
18	2013-11-15	53.3949	69	116.133
18	2013-11-16	46.8309	44	61.7333
18	2013-11-17	44.8922	85	136.267
18	2013-11-18	49.6153	59	95.0667
18	2013-11-19	47.1294	58	87.8667
18	2013-11-20	48.2738	51	80.1333
18	2013-11-21	48.7216	68	81.7333
18	2013-11-22	51.2075	33	26.6667
18	2013-11-23	55.8808	31	27.0667
18	2013-11-24	52.9471	20	22
18	2013-11-25	46.1361	30	25.8667
19	2013-11-02	66.5208	36	60.4
19	2013-11-03	66.2231	41	78.5333
19	2013-11-04	58.5162	50	86.4
19	2013-11-05	58.2685	26	40.6667
19	2013-11-06	58.6651	18	27.7333
19	2013-11-07	58.4661	30	55.6
19	2013-11-08	61.7985	40	76.1333
19	2013-11-09	63.4389	28	50.5333
19	2013-11-10	60.5546	18	23.3333
19	2013-11-11	66.422	20	18.9333
19	2013-11-12	62.5442	23	34.4
19	2013-11-13	64.7816	30	40.9333
19	2013-11-14	63.1398	34	56.9333
19	2013-11-15	60.5059	60	127.2
19	2013-11-16	59.4108	48	100.4
19	2013-11-17	53.9914	40	65.7333
19	2013-11-18	50.7606	35	55.7333
19	2013-11-19	50.6604	43	81.3333
19	2013-11-20	51.4062	29	52.6667
19	2013-11-21	52.4511	38	44
19	2013-11-22	58.864	54	82.8
19	2013-11-23	64.1847	46	53.0667
19	2013-11-24	70.4487	34	30.1333
19	2013-11-25	59.71	24	36.6667
19	2013-11-26	56.6768	51	82.1333
19	2013-11-27	54.1904	10	24
19	2013-11-28	52.9478	75	84.2667
19	2013-11-29	56.18	37	36.6667
[truncated: 659 more rows]

## Sheet: Sheet1
ID	unique identifier for individuals
DATE	mm/dd/yy
DEPTH	maximum dive depth per day (meters)
NUMBER DIVES	total number dives ≥ 3m per day
TOTAL TIME SUBMERGED	total time spent submerged (≥3m)
